# Supplementary material for: First Trimester Circulating MicroRNA Biomarkers Predictive of Subsequent Preterm Delivery and Cervical Shortening
Source: Sci Rep. 2019 Apr 10;9:5861. doi: 10.1038/s41598-019-42166-1 (PMC6458157; doi:10.1038/s41598-019-42166-1)
Supplement: Supplementary file 2 — Supplementary dataset [file 41598_2019_42166_MOESM2_ESM.xlsx]

## Sheet: Raw miRNA counts
Sample ID		20140227_ICL miR_01_01.RCC	20140227_ICL miR_01_02.RCC	20140227_ICL miR_01_03.RCC	20140227_ICL miR_01_04.RCC	20140227_ICL miR_01_05.RCC	20140227_ICL miR_01_06.RCC	20140227_ICL miR_01_07.RCC	20140227_ICL miR_01_08.RCC	20140227_ICL miR_01_09.RCC	20140227_ICL miR_01_10.RCC	20140227_ICL miR_01_11.RCC	20140227_ICL miR_01_12.RCC	20140603_ICL-1_01_01.RCC	20140603_ICL-1_01_02.RCC	20140603_ICL-1_01_03.RCC	20140603_ICL-1_01_04.RCC	20140603_ICL-1_01_05.RCC	20140603_ICL-1_01_06.RCC	20140603_ICL-1_01_07.RCC	20140603_ICL-1_01_08.RCC	20140603_ICL-1_01_09.RCC	20140603_ICL-1_01_10.RCC	20140603_ICL-1_01_11.RCC	20140603_ICL-1_01_12.RCC	20140603_ICL-2_01_01.RCC	20140603_ICL-2_01_02.RCC	20140603_ICL-2_01_03.RCC	20140603_ICL-2_01_04.RCC	20140603_ICL-2_01_05.RCC	20140603_ICL-2_01_06.RCC	20140603_ICL-2_01_07.RCC	20140603_ICL-2_01_08.RCC	20140603_ICL-2_01_09.RCC	20140603_ICL-2_01_10.RCC	20140603_ICL-2_01_11.RCC	20140603_ICL-2_01_12.RCC	20140603_ICL-3_01_01.RCC	20140603_ICL-3_01_02.RCC	20140603_ICL-3_01_03.RCC	20140603_ICL-3_01_04.RCC	20140603_ICL-3_01_05.RCC	20140603_ICL-3_01_06.RCC	20140603_ICL-3_01_07.RCC	20140603_ICL-3_01_08.RCC	20140603_ICL-3_01_09.RCC	20140603_ICL-3_01_10.RCC	20140603_ICL-3_01_11.RCC	20140603_ICL-3_01_12.RCC
Background threshold		75	95	72	92.5	66	70	62	59	58.5	87	86	80	58.5	50	51	50	59	56.8	76.7	57.5	63.2	71.2	75.7	61.7	64.5	54.2	49	56.3	54.8	67.7	72.2	68.5	71	72.7	61	59	59.5	54.5	56.8	52.3	52.3	63.3	68.2	73.8	62.7	55.8	57.7	57.2
Endogenous1	hsa-let-7a-5p	53	59	77	210	50	137	77	92	34	235	19	89	68	33	54	103	50	96	188	54	71	112	80	96	78	95	41	105	147	109	345	207	112	94	85	84	38	41	54	157	50	143	338	184	66	73	70	84
Endogenous1	hsa-let-7b-5p	40	28	110	745	114	697	204	201	73	221	63	287	91	55	60	99	66	177	235	114	258	299	254	252	75	101	44	254	236	562	268	200	123	171	315	136	121	49	79	237	195	653	392	303	158	182	128	104
Endogenous1	hsa-let-7c	12	16	12	37	15	25	19	11	17	18	16	15	56	40	36	46	39	58	73	54	49	69	75	60	38	47	43	41	34	52	49	60	83	52	60	52	38	34	28	32	45	73	60	51	45	38	46	37
Endogenous1	hsa-let-7d-5p	32	28	26	69	22	55	28	22	25	54	19	26	44	25	40	48	25	54	87	52	60	47	51	57	48	56	39	47	42	55	93	70	61	50	58	50	43	24	31	39	35	77	112	65	39	35	54	48
Endogenous1	hsa-let-7e-5p	14	24	15	18	12	12	14	10	16	19	14	17	28	26	20	22	15	28	51	26	38	27	38	25	33	19	21	33	19	24	42	35	37	30	28	27	24	23	16	19	12	23	33	27	23	15	24	16
Endogenous1	hsa-let-7f-5p	20	20	25	29	16	34	15	18	14	39	18	18	67	33	30	40	27	36	49	39	44	48	45	41	40	42	30	33	39	31	63	54	45	37	47	36	38	28	19	22	22	45	64	57	23	24	35	37
Endogenous1	hsa-let-7g-5p	183	168	343	1909	364	1578	508	479	167	801	115	684	136	78	129	209	94	227	342	162	232	403	251	458	157	205	105	459	447	703	800	370	299	291	418	255	150	83	94	475	147	1392	1508	777	244	262	338	270
Endogenous1	hsa-let-7i-5p	20	29	28	215	33	142	31	37	27	69	17	79	55	19	27	25	19	49	73	43	36	64	63	51	37	36	19	57	50	78	95	73	53	73	90	55	53	28	13	52	31	114	189	110	44	45	58	59
Endogenous1	hsa-miR-1	12	14	14	14	6	16	8	19	13	9	14	8	59	44	34	31	38	48	67	53	45	38	50	45	36	39	34	31	37	39	53	45	48	55	53	44	42	48	25	35	28	45	41	45	42	23	35	30
Endogenous1	hsa-miR-100-5p	20	10	12	10	7	8	10	8	10	15	15	9	57	20	33	29	30	58	60	47	40	52	54	42	38	21	33	21	20	46	48	52	56	43	71	30	33	27	19	19	17	36	41	45	44	32	29	35
Endogenous1	hsa-miR-101-3p	10	16	11	10	17	18	9	5	7	14	4	10	24	12	23	19	13	26	32	31	25	30	51	16	30	10	12	11	11	26	36	39	37	31	47	19	27	18	16	16	19	28	35	31	18	26	19	18
Endogenous1	hsa-miR-103a-3p	1	4	1	7	1	5	1	3	3	4	2	5	24	10	14	13	8	29	25	20	18	23	33	23	24	13	12	5	9	11	21	18	29	18	29	16	11	10	11	13	11	15	22	21	25	18	19	29
Endogenous1	hsa-miR-105-5p	3	5	4	6	2	4	3	4	7	8	9	6	41	26	27	21	16	30	40	35	38	53	40	45	46	29	20	24	14	40	38	50	48	35	45	43	41	30	21	22	15	42	35	38	42	23	37	36
Endogenous1	hsa-miR-106a-5p+hsa-miR-17-5p	41	38	53	352	44	263	94	65	36	111	39	123	71	39	42	45	35	74	96	83	83	154	108	109	48	40	28	92	70	155	122	81	85	97	164	82	60	56	39	106	44	310	277	191	68	87	99	90
Endogenous1	hsa-miR-106b-5p	35	38	23	261	50	227	81	54	31	61	27	109	76	56	51	47	40	78	89	64	75	125	72	82	46	57	33	91	88	162	86	74	83	88	150	72	47	55	37	107	60	218	184	167	58	81	91	76
Endogenous1	hsa-miR-107	23	32	39	100	25	56	34	30	27	66	19	32	85	31	29	37	31	53	100	77	89	111	99	68	74	50	27	37	34	74	106	109	94	84	123	92	81	46	34	27	47	98	154	134	69	79	99	99
Endogenous1	hsa-miR-10a-5p	32	34	39	55	30	24	22	30	25	29	41	26	74	43	36	51	53	66	61	54	76	91	62	52	71	61	38	52	59	57	69	68	76	79	66	64	65	45	56	45	50	77	58	55	51	55	60	63
Endogenous1	hsa-miR-10b-5p	6	10	11	14	7	9	9	9	11	8	11	6	33	15	12	19	9	42	43	27	22	27	45	21	28	13	10	22	13	26	27	36	29	34	35	38	32	20	14	11	16	30	24	34	37	16	21	33
Endogenous1	hsa-miR-1178	7	5	4	4	4	4	3	1	4	1	7	4	44	23	20	20	18	32	32	40	37	38	59	19	46	17	18	18	13	30	40	52	42	46	55	49	41	40	22	19	23	51	36	46	30	34	36	38
Endogenous1	hsa-miR-1179	17	17	14	15	18	7	8	12	15	12	11	12	39	28	20	38	27	43	52	36	36	50	43	27	40	21	21	25	21	21	28	36	44	32	43	30	42	23	16	17	18	36	29	29	23	14	26	31
Endogenous1	hsa-miR-1180	7	3	5	12	3	13	12	7	9	5	4	6	33	18	14	9	11	24	31	21	28	20	42	25	32	21	11	13	15	25	31	26	31	33	38	41	33	20	12	24	5	29	33	38	27	25	20	30
Endogenous1	hsa-miR-1181	6	14	19	13	10	17	12	7	12	12	11	6	38	23	18	25	19	30	41	34	29	34	48	25	24	25	14	11	11	36	22	38	33	32	42	34	28	23	11	12	17	32	32	38	27	18	22	30
Endogenous1	hsa-miR-1182	4	2	8	2	10	2	2	4	7	4	4	5	19	20	8	6	13	23	31	28	15	26	26	20	19	12	6	11	14	22	24	33	30	27	12	15	28	10	10	10	5	25	19	24	22	15	21	17
Endogenous1	hsa-miR-1183	24	19	13	15	10	13	19	21	17	17	18	15	144	95	53	88	77	155	239	196	142	150	193	158	154	91	59	46	57	110	195	172	171	174	239	159	178	99	62	68	73	139	184	190	155	158	157	139
Endogenous1	hsa-miR-1184	8	14	9	12	7	11	10	15	19	13	9	17	20	12	13	12	5	20	24	21	19	18	21	20	14	13	10	10	4	11	29	21	20	18	19	21	14	7	9	9	6	11	15	35	15	10	16	17
Endogenous1	hsa-miR-1185-5p	9	16	16	13	2	13	10	11	7	17	8	11	37	24	24	19	21	27	39	20	34	31	35	27	32	19	20	12	19	28	34	40	37	26	38	34	29	21	19	10	22	28	28	32	23	18	34	20
Endogenous1	hsa-miR-1193	12	9	2	15	2	5	4	2	6	8	7	8	40	13	22	15	18	41	42	39	33	46	52	31	31	21	14	25	18	24	35	36	44	44	37	28	30	44	21	18	18	46	30	27	36	28	33	36
Endogenous1	hsa-miR-1197	4	9	6	9	9	5	5	5	8	6	9	8	37	23	15	16	15	47	45	39	27	28	45	37	40	21	17	17	12	29	41	48	40	43	52	50	45	31	20	15	14	46	43	32	27	24	35	41
Endogenous1	hsa-miR-1200	25	24	23	25	18	22	14	16	12	18	19	10	35	20	29	27	29	35	44	38	52	47	48	44	37	25	20	22	31	35	29	43	44	35	43	36	32	23	29	23	19	22	39	35	21	23	33	32
Endogenous1	hsa-miR-1202	57	73	40	81	36	34	40	31	31	59	55	39	43	36	27	26	34	45	51	38	40	45	53	45	45	34	33	30	19	43	62	56	56	46	62	48	40	34	35	26	31	53	49	56	47	47	49	47
Endogenous1	hsa-miR-1203	5	6	4	8	5	5	4	2	2	5	3	4	31	17	20	9	15	36	32	30	21	23	43	34	24	15	21	18	14	28	37	41	32	22	44	38	24	23	16	10	12	17	34	39	14	17	36	26
Endogenous1	hsa-miR-1204	14	20	21	21	17	16	18	14	15	12	16	21	26	13	19	18	17	48	36	28	24	39	46	32	32	29	25	15	18	30	28	36	32	33	41	37	23	26	17	11	17	37	27	29	29	29	25	21
Endogenous1	hsa-miR-1205	13	10	5	13	6	10	14	8	14	5	6	17	51	31	32	38	35	46	60	53	59	42	59	46	41	30	40	40	25	43	44	52	51	56	56	50	40	41	23	33	35	42	37	49	44	18	37	36
Endogenous1	hsa-miR-1206	14	25	14	18	10	8	9	11	15	18	33	12	40	21	23	18	19	35	47	34	31	36	43	21	26	22	27	20	23	40	37	40	40	40	50	42	31	17	19	18	9	42	43	29	23	22	34	35
Endogenous1	hsa-miR-1207-3p	2	5	11	3	1	2	1	5	5	3	6	5	25	10	10	9	12	17	20	19	12	23	23	18	27	14	20	8	7	19	22	27	24	16	23	27	18	13	14	12	8	17	27	22	15	23	17	16
Endogenous1	hsa-miR-1208	5	3	8	7	5	6	4	4	8	5	4	2	50	24	19	18	19	50	37	38	25	51	54	48	48	23	17	15	16	34	53	59	47	40	58	47	41	17	13	18	12	38	44	52	40	34	42	44
Endogenous1	hsa-miR-122-5p	3	9	2	1	2	1	4	1	1	3	4	8	63	29	36	59	36	71	122	118	55	43	51	39	42	40	29	29	58	70	87	148	90	84	83	68	34	26	29	26	35	132	112	148	108	195	100	67
Endogenous1	hsa-miR-1224-3p	41	47	36	39	30	28	31	27	29	31	49	27	19	6	22	6	10	15	17	25	22	22	24	28	24	15	8	11	7	25	20	27	28	15	29	28	24	20	3	5	14	15	12	20	18	15	18	20
Endogenous1	hsa-miR-1224-5p	12	13	7	9	9	9	4	9	7	11	9	9	44	15	11	14	14	17	29	24	30	40	33	30	23	14	12	15	18	21	21	26	18	21	26	23	16	14	15	12	22	23	24	27	17	27	17	30
Endogenous1	hsa-miR-1225-3p	43	21	26	26	19	12	26	23	20	9	22	18	32	14	17	14	15	27	21	25	17	35	41	23	23	21	10	18	7	24	34	34	22	27	43	37	35	14	16	14	18	31	31	32	25	18	23	30
Endogenous1	hsa-miR-1225-5p	12	15	14	22	38	87	21	243	67	83	16	103	45	22	20	31	24	42	53	29	49	43	44	34	43	24	29	25	22	51	33	42	53	56	55	49	36	32	18	25	21	41	57	51	30	31	50	37
Endogenous1	hsa-miR-1226-3p	15	11	10	15	11	11	7	8	22	18	21	11	66	44	36	46	41	62	60	35	60	63	66	32	62	51	45	54	31	48	52	54	69	48	64	53	41	48	41	36	30	50	49	59	47	36	46	47
Endogenous1	hsa-miR-1227	7	5	1	4	7	3	5	7	6	10	9	4	29	17	14	11	11	25	26	23	23	23	28	19	17	16	10	7	6	25	22	24	31	16	33	28	26	13	19	13	11	21	23	17	23	17	16	16
Endogenous1	hsa-miR-1228-3p	4	5	1	6	6	4	7	3	6	3	9	8	53	22	20	18	20	42	41	46	35	65	73	46	49	22	24	19	18	37	56	64	57	48	59	50	50	38	21	24	30	50	46	51	44	30	48	47
Endogenous1	hsa-miR-1229	9	5	2	6	5	9	6	9	4	8	7	5	36	14	19	11	8	26	19	23	17	26	32	17	19	9	8	11	7	23	11	36	29	22	36	29	26	20	9	12	9	33	20	27	15	19	29	25
Endogenous1	hsa-miR-1231	3	2	5	3	2	1	2	2	5	4	6	6	49	21	21	18	21	36	67	47	31	46	49	39	33	23	22	15	10	33	51	54	48	46	51	53	47	33	16	21	24	47	32	49	37	29	29	36
Endogenous1	hsa-miR-1233	19	26	22	27	9	20	21	15	17	18	8	26	62	36	39	30	33	57	57	48	56	48	49	34	47	34	35	44	18	50	41	51	48	50	53	54	34	27	17	26	23	42	34	51	35	29	43	32
Endogenous1	hsa-miR-1234	54	69	61	81	49	49	51	43	42	62	45	58	36	20	19	17	29	30	31	33	33	28	46	28	45	19	21	22	14	41	30	39	33	41	39	56	39	22	15	23	25	39	29	32	46	21	36	31
Endogenous1	hsa-miR-1236	15	5	10	8	4	4	5	5	10	9	9	7	29	22	15	19	11	39	30	38	30	37	48	34	30	21	15	18	13	31	42	36	48	42	55	40	28	20	19	12	15	38	39	37	28	27	42	38
Endogenous1	hsa-miR-1237	7	7	8	10	8	3	12	7	9	8	10	5	27	5	18	15	20	28	22	25	23	29	44	24	21	16	15	9	6	20	29	35	35	38	45	27	26	15	7	10	10	31	17	30	24	19	32	31
Endogenous1	hsa-miR-1238	24	22	26	21	12	13	16	25	15	21	21	14	99	65	48	70	67	92	107	74	81	88	94	73	88	69	54	67	40	64	100	106	89	73	100	94	79	75	59	56	39	76	74	65	74	63	81	70
Endogenous1	hsa-miR-124-3p	4	6	4	8	7	4	7	4	13	9	12	8	38	24	21	15	16	29	55	37	34	32	57	39	39	21	16	14	17	50	48	38	48	43	43	46	30	26	18	28	24	53	40	38	36	42	34	38
Endogenous1	hsa-miR-1243	5	8	5	9	5	1	3	6	7	8	9	9	29	14	11	10	4	23	29	33	17	38	25	20	30	10	16	6	14	20	19	29	29	21	43	29	23	19	22	11	14	31	26	37	17	27	22	17
Endogenous1	hsa-miR-1244	10	7	8	15	6	5	6	9	6	12	18	6	58	20	21	18	23	50	68	61	49	63	49	56	54	30	32	26	28	47	53	59	74	43	78	74	51	37	21	22	32	57	60	77	46	41	56	55
Endogenous1	hsa-miR-1245a	2	4	2	5	4	2	5	3	5	2	3	1	18	15	14	5	9	21	19	24	17	21	33	18	15	15	12	9	11	17	24	26	21	22	38	31	19	15	13	16	14	25	17	17	23	14	22	21
Endogenous1	hsa-miR-1245b-3p	31	30	28	35	27	26	16	25	24	30	33	18	25	13	17	14	14	14	36	23	18	26	25	18	23	15	12	10	16	18	17	24	27	20	18	21	15	22	10	13	11	21	20	15	17	19	22	12
Endogenous1	hsa-miR-1245b-5p	29	22	36	28	24	23	33	18	35	26	25	22	56	30	34	26	18	29	36	35	44	40	57	42	25	24	27	20	34	29	41	41	47	33	41	28	28	29	23	28	26	17	30	39	34	31	30	37
Endogenous1	hsa-miR-1246	1	1	1	1	1	1	1	1	1	1	1	1	1	1	1	1	1	1	1	1	1	1	1	1	1	1	1	1	1	1	1	1	1	1	1	1	1	1	1	1	1	1	1	1	1	1	1	1
Endogenous1	hsa-miR-1247-5p	5	10	7	9	7	8	5	4	5	9	10	7	29	8	7	5	10	23	18	14	14	12	27	20	14	10	11	6	8	23	14	31	29	16	27	21	15	13	13	10	12	19	20	18	14	24	15	17
Endogenous1	hsa-miR-1248	20	21	18	14	12	9	17	10	16	9	13	8	54	26	42	41	26	42	67	38	42	46	53	44	41	33	28	28	28	18	44	31	49	41	44	45	31	32	25	17	21	38	40	48	28	27	35	36
Endogenous1	hsa-miR-1249	9	8	5	6	4	5	5	7	7	9	6	6	41	16	23	13	15	32	37	32	28	21	34	26	32	21	31	17	29	21	18	34	35	29	46	33	23	22	22	8	18	29	24	35	28	24	25	32
Endogenous1	hsa-miR-1250	2	5	4	4	4	5	1	3	6	3	3	9	32	19	13	12	18	25	27	24	23	28	36	25	19	17	20	8	13	33	24	35	39	30	43	32	30	17	18	18	15	32	35	34	22	22	21	24
Endogenous1	hsa-miR-1251	23	21	19	22	11	11	15	23	26	12	25	17	44	27	26	38	33	47	53	56	46	44	45	25	41	33	32	23	12	37	31	46	44	46	48	43	35	44	20	22	21	42	33	27	35	20	33	29
Endogenous1	hsa-miR-1252	14	9	11	15	7	12	12	6	10	11	8	11	48	29	25	31	35	51	48	54	51	46	72	43	49	36	40	23	16	51	65	59	64	50	61	41	32	33	35	25	21	44	49	52	46	32	36	43
Endogenous1	hsa-miR-1253	1	1	1	1	1	1	1	1	1	1	1	1	1	1	1	1	1	1	1	1	1	1	1	1	1	1	1	1	1	1	1	1	1	1	1	1	1	1	1	1	1	1	1	1	1	1	1	1
Endogenous1	hsa-miR-1254	6	7	6	2	8	6	10	7	4	5	2	4	36	19	15	14	8	18	41	24	38	24	33	21	33	25	15	14	7	17	31	37	32	31	22	37	28	15	15	13	12	24	19	39	32	23	18	29
Endogenous1	hsa-miR-1255a	19	25	22	15	8	16	11	12	16	37	42	19	46	22	23	13	10	34	40	28	37	30	38	30	30	17	12	12	15	27	39	28	28	40	41	43	37	23	17	9	14	49	34	34	22	17	26	37
Endogenous1	hsa-miR-1255b-5p	34	21	34	28	12	16	26	23	23	20	21	19	60	41	38	51	37	52	63	45	57	54	63	40	50	41	34	55	38	43	64	41	52	53	59	38	37	38	32	33	25	45	57	43	42	40	45	37
Endogenous1	hsa-miR-1256	5	5	4	9	4	6	4	2	5	7	3	10	44	13	9	14	10	38	33	29	22	38	35	34	32	18	11	16	13	34	46	36	33	26	51	44	40	23	17	9	17	23	36	29	21	24	26	27
Endogenous1	hsa-miR-1257	25	23	13	26	16	22	17	19	27	22	20	11	63	42	37	51	41	42	65	63	52	43	62	37	38	23	32	30	30	56	54	51	64	37	64	36	44	48	37	39	31	36	43	40	33	30	38	34
Endogenous1	hsa-miR-1258	21	15	9	13	14	10	10	10	15	10	14	15	51	39	18	22	20	43	40	41	36	38	37	33	38	29	30	32	15	19	37	47	42	41	43	30	25	27	35	21	27	31	35	28	20	18	30	31
Endogenous1	hsa-miR-125a-3p	15	19	17	14	11	11	5	11	13	13	9	11	51	47	41	39	21	52	51	54	54	85	64	56	35	40	52	41	36	47	49	54	57	27	35	39	41	26	66	31	38	51	46	45	33	35	31	44
Endogenous1	hsa-miR-125a-5p	13	6	24	11	7	11	3	14	4	15	5	9	41	14	14	17	12	42	36	29	27	35	41	32	29	21	13	28	34	36	45	49	36	38	44	40	18	21	14	28	19	40	34	31	37	33	25	24
Endogenous1	hsa-miR-125b-5p	93	74	79	112	115	131	100	139	84	132	111	191	1	1	1	1	1	9	21	21	54	52	1	65	22	1	1	1	1	80	32	1	92	24	1	2	1	1	1	1	1	119	1	36	47	6	24	18
Endogenous1	hsa-miR-126-3p	5	4	2	5	3	5	8	6	7	8	1	7	52	29	62	106	57	71	249	92	92	240	99	196	65	126	26	162	190	159	327	184	93	188	187	76	44	51	41	198	51	259	919	393	122	104	136	165
Endogenous1	hsa-miR-1260a	11	5	8	9	9	7	3	8	7	13	7	7	24	12	14	11	6	27	25	26	22	29	30	24	22	16	17	10	5	37	28	33	46	33	28	21	20	31	12	13	11	31	21	48	26	29	25	25
Endogenous1	hsa-miR-1260b	6	11	8	13	10	9	13	10	9	11	14	10	23	14	13	20	10	18	23	33	22	25	24	30	19	11	15	9	8	27	28	32	21	28	36	19	27	24	11	8	14	27	27	26	16	20	24	21
Endogenous1	hsa-miR-1261	12	12	12	12	9	14	11	7	11	16	13	12	22	9	15	12	12	19	26	18	29	20	34	15	28	10	15	11	9	18	27	23	30	27	30	25	29	14	10	17	10	18	23	17	25	19	25	24
Endogenous1	hsa-miR-1262	8	8	6	17	8	4	3	4	7	10	5	17	37	16	19	20	17	39	38	28	29	35	44	30	33	22	22	20	15	35	28	48	43	37	45	38	34	35	24	12	19	36	46	31	31	31	32	40
Endogenous1	hsa-miR-1263	67	110	139	206	83	170	80	129	42	274	29	128	14	6	3	6	6	16	10	9	10	13	13	8	9	7	6	5	6	8	5	12	11	8	18	11	12	6	10	7	8	19	7	12	10	13	19	12
Endogenous1	hsa-miR-1264	7	3	6	7	8	6	5	3	11	8	7	8	45	21	19	21	18	46	46	39	37	48	55	27	40	25	21	20	15	33	53	37	48	40	57	55	44	30	29	15	13	37	43	47	28	31	32	51
Endogenous1	hsa-miR-1265	7	2	10	5	4	1	4	7	9	3	4	6	49	25	20	29	22	56	48	53	41	50	57	29	36	24	27	23	18	34	49	43	55	62	57	59	39	26	27	25	17	45	45	63	33	30	45	43
Endogenous1	hsa-miR-1266	9	12	9	17	13	10	9	8	8	10	12	10	23	9	13	20	15	34	31	28	18	24	34	34	23	14	13	11	7	28	43	32	34	27	45	22	20	12	13	15	11	36	35	38	25	28	26	23
Endogenous1	hsa-miR-1267	9	21	15	20	14	8	12	13	20	18	17	17	23	19	19	24	13	29	42	26	34	31	28	25	31	20	19	23	13	24	28	33	41	22	29	35	21	21	17	12	15	28	17	27	17	24	25	18
Endogenous1	hsa-miR-1268a	8	3	11	3	3	5	10	3	7	9	5	5	43	27	34	18	17	48	45	47	49	45	87	42	60	26	28	16	28	46	54	50	58	46	57	48	49	44	29	29	35	46	43	49	40	47	40	33
Endogenous1	hsa-miR-1268b	2	8	3	3	3	2	3	1	2	9	5	5	24	14	11	14	11	19	16	24	29	23	38	23	30	13	15	12	13	17	34	28	26	29	40	31	28	24	16	10	9	24	32	36	32	17	22	28
Endogenous1	hsa-miR-1269a	9	7	5	12	6	9	7	3	8	7	1	7	67	38	26	18	25	82	79	52	60	59	93	53	57	38	30	21	20	47	47	63	85	60	94	64	56	44	24	22	23	65	63	73	47	43	72	62
Endogenous1	hsa-miR-1269b	6	12	11	12	3	9	7	13	11	8	4	13	28	18	10	18	11	26	19	24	20	24	33	21	24	19	15	17	10	19	25	31	33	38	45	19	23	19	11	18	5	27	29	32	28	20	27	23
Endogenous1	hsa-miR-127-3p	33	31	41	37	30	29	32	42	35	29	40	30	31	13	23	11	11	30	28	17	20	28	41	25	25	16	14	15	8	21	34	25	26	29	38	31	26	19	15	23	20	21	31	31	11	22	29	28
Endogenous1	hsa-miR-127-5p	5	9	1	12	2	9	4	5	10	5	8	8	52	29	31	27	28	43	57	31	30	40	45	26	36	19	26	26	17	25	34	51	39	34	52	40	29	20	26	14	17	39	30	48	40	26	30	27
Endogenous1	hsa-miR-1270	22	20	21	22	9	16	18	13	16	33	41	24	46	19	16	24	21	31	36	33	35	32	44	31	33	20	24	27	23	32	50	43	38	36	43	43	40	34	21	17	19	32	39	32	27	28	25	28
Endogenous1	hsa-miR-1271-5p	12	11	15	16	13	5	8	4	7	13	8	4	33	17	15	8	13	30	32	23	19	31	43	16	18	20	11	10	5	18	29	22	32	34	40	42	39	17	17	14	9	26	24	34	21	14	32	32
Endogenous1	hsa-miR-1272	13	12	9	7	10	6	11	4	14	10	7	15	36	34	22	34	33	54	62	48	49	46	54	46	48	33	33	33	19	32	34	38	34	44	47	34	29	24	24	27	24	33	38	37	43	27	41	39
Endogenous1	hsa-miR-1273a	28	14	13	17	20	15	19	14	14	10	15	18	34	28	21	27	21	34	44	32	31	39	55	43	45	25	25	22	15	39	51	40	43	24	49	51	30	20	21	23	25	35	39	56	30	39	26	41
Endogenous1	hsa-miR-1273c	17	16	12	11	18	10	9	10	7	6	20	19	19	22	10	17	10	35	28	23	21	20	37	31	34	18	20	13	15	37	25	25	32	33	33	27	21	24	17	17	13	34	30	29	20	22	32	17
Endogenous1	hsa-miR-1273d	7	8	4	8	10	3	5	7	4	2	5	3	33	26	27	26	26	43	54	30	44	48	43	45	31	21	17	21	13	30	32	34	43	42	43	48	44	26	23	18	23	28	38	35	23	26	26	24
Endogenous1	hsa-miR-1273e	6	11	10	7	10	5	8	11	8	10	10	9	45	25	26	25	25	48	60	58	44	52	71	46	49	27	23	21	21	43	55	57	47	70	60	59	42	20	28	19	16	47	37	58	38	42	46	51
Endogenous1	hsa-miR-1273f	18	19	24	34	23	19	11	16	16	35	18	25	24	19	13	14	17	23	22	16	18	17	29	16	27	11	14	9	10	13	30	22	26	20	32	20	18	12	13	10	11	27	23	26	18	20	23	16
Endogenous1	hsa-miR-1273g-5p	29	30	27	22	21	17	19	17	17	19	18	21	35	18	11	14	16	28	33	31	18	27	48	25	22	19	11	12	10	28	37	45	30	32	34	36	30	20	16	8	18	32	34	30	22	22	30	25
Endogenous1	hsa-miR-1275	8	11	7	5	3	4	9	5	8	5	9	3	47	30	26	26	22	46	42	46	41	46	69	31	50	20	22	33	24	37	42	48	48	68	59	63	47	37	24	30	27	49	38	51	41	43	40	47
Endogenous1	hsa-miR-1276	9	3	5	6	5	2	3	4	6	13	12	4	38	16	14	8	15	42	41	30	28	47	42	37	30	16	22	11	13	27	42	46	38	36	34	38	42	26	22	17	21	30	33	38	27	25	36	31
Endogenous1	hsa-miR-1277-3p	7	8	8	8	13	13	8	7	12	11	19	13	56	30	22	22	12	61	61	51	61	77	64	48	67	26	20	16	25	42	67	75	76	93	70	79	62	33	22	23	19	39	60	65	66	54	67	65
Endogenous1	hsa-miR-1278	10	3	10	15	10	10	7	4	11	10	7	7	31	15	7	6	15	27	29	21	20	22	32	26	20	18	19	14	10	15	20	26	27	26	25	23	30	26	14	10	16	25	21	36	17	15	23	33
Endogenous1	hsa-miR-1279	7	4	9	3	5	3	5	5	3	5	6	2	48	16	28	26	31	47	51	48	40	49	76	43	47	24	22	17	28	34	50	49	52	58	61	62	58	43	28	22	25	54	39	53	47	41	50	57
Endogenous1	hsa-miR-128	9	8	10	11	9	8	4	14	10	10	12	7	46	33	35	36	30	50	57	47	35	29	45	26	37	38	41	37	22	44	47	40	50	37	41	56	40	33	28	19	27	30	48	37	42	27	35	34
Endogenous1	hsa-miR-1280	10	6	11	11	8	5	6	6	10	5	11	4	17	5	8	7	9	23	17	14	16	24	27	20	17	10	9	5	7	18	20	16	22	21	26	15	28	14	10	5	7	14	13	20	11	15	11	15
Endogenous1	hsa-miR-1281	17	15	16	27	15	10	5	9	18	23	10	18	47	31	27	26	22	47	58	51	38	48	53	48	42	23	18	23	27	56	48	44	57	46	71	55	40	40	30	35	32	36	49	59	34	36	34	45
Endogenous1	hsa-miR-1282	10	8	11	8	8	12	10	13	13	14	11	5	30	15	14	22	13	22	21	37	32	29	43	22	23	18	13	14	10	27	35	40	27	35	37	38	24	21	12	16	20	20	28	32	16	21	31	25
Endogenous1	hsa-miR-1283	1	1	1	1	1	1	1	1	1	1	1	1	1	1	1	1	1	1	1	1	1	1	1	1	1	1	1	1	1	1	1	1	1	1	1	1	1	1	1	1	1	1	1	1	1	1	1	1
Endogenous1	hsa-miR-1284	18	17	17	14	5	11	16	14	17	20	14	13	43	39	14	17	31	20	36	23	29	38	30	37	34	29	24	16	16	17	25	38	40	40	42	36	23	22	24	11	17	29	27	41	14	22	24	36
Endogenous1	hsa-miR-1285-3p	20	32	25	26	22	21	20	11	33	21	27	13	27	20	8	12	12	26	22	19	33	19	20	18	18	20	12	11	8	17	21	33	23	18	17	22	18	17	19	16	11	22	15	17	16	17	29	22
Endogenous1	hsa-miR-1286	24	10	3	6	5	8	11	14	6	9	15	8	54	35	29	30	29	52	66	44	46	42	65	48	53	33	21	24	18	26	51	49	37	35	63	55	41	32	30	22	26	28	44	62	29	36	43	42
Endogenous1	hsa-miR-1287	11	11	9	8	5	3	15	10	10	10	10	4	51	18	13	14	17	37	59	48	38	65	78	53	49	36	18	23	15	40	54	71	57	59	57	68	47	24	26	21	16	50	58	52	50	45	48	58
Endogenous1	hsa-miR-1288	8	10	5	12	5	5	6	2	6	3	11	4	28	30	27	18	26	29	39	41	44	32	36	35	29	21	19	14	19	30	37	33	43	33	28	31	34	22	19	13	13	20	32	28	20	29	25	32
Endogenous1	hsa-miR-1289	8	3	8	13	10	4	6	11	6	8	4	8	44	13	13	13	21	39	33	23	25	24	40	19	28	20	12	14	12	22	33	27	30	29	37	42	26	16	17	19	16	33	23	29	18	17	22	27
Endogenous1	hsa-miR-129-2-3p	8	15	8	16	10	7	9	8	11	18	18	12	30	31	26	34	26	30	49	42	25	36	43	32	27	28	28	28	20	30	43	39	37	31	33	30	27	27	17	23	26	31	41	41	23	30	29	33
Endogenous1	hsa-miR-129-5p	25	20	30	30	24	18	17	18	20	23	27	17	23	20	22	14	19	24	24	29	23	26	34	28	39	27	18	10	11	27	32	27	53	32	45	40	29	25	14	12	16	26	33	24	33	20	26	26
Endogenous1	hsa-miR-1290	4	13	10	15	7	5	8	13	9	8	5	7	37	10	10	11	11	18	21	20	28	130	13	25	20	11	23	13	9	18	22	16	22	24	16	22	12	12	6	12	12	13	22	21	8	13	15	14
Endogenous1	hsa-miR-1291	10	15	11	9	6	8	11	7	5	8	12	5	29	28	24	17	19	37	28	36	34	30	42	24	21	23	19	14	11	34	37	42	49	33	41	33	21	21	21	19	15	21	41	31	32	25	35	37
Endogenous1	hsa-miR-1292	4	3	7	14	6	3	6	3	3	4	4	3	36	16	23	11	18	39	31	27	33	31	42	29	36	19	18	17	15	33	27	25	38	25	32	31	22	15	13	11	17	25	29	29	24	16	31	24
Endogenous1	hsa-miR-1293	2	1	3	1	1	5	4	5	7	6	4	3	25	18	9	8	9	28	32	23	25	23	23	20	22	18	17	8	9	23	19	27	20	20	39	26	20	15	10	5	7	27	25	18	21	10	16	30
Endogenous1	hsa-miR-1294	9	5	5	13	8	5	10	4	8	7	10	6	32	17	15	14	11	28	32	34	29	27	33	23	36	11	18	7	15	22	33	27	27	29	30	45	33	26	16	20	16	26	30	26	23	37	26	19
Endogenous1	hsa-miR-1295a	8	10	5	9	4	6	6	6	12	10	5	4	25	19	17	23	22	32	32	35	20	20	32	30	38	17	15	14	18	30	28	41	31	30	32	39	33	21	16	16	8	30	23	31	16	21	26	27
Endogenous1	hsa-miR-1296	1	5	2	7	3	6	4	1	3	5	3	3	24	10	12	7	6	27	22	10	21	20	22	35	18	6	8	5	4	14	20	24	24	16	35	18	20	10	10	7	12	16	19	14	20	11	17	15
Endogenous1	hsa-miR-1297	15	11	8	10	4	8	6	12	10	7	12	9	45	27	18	13	14	35	43	35	42	54	52	41	37	22	22	34	9	25	19	40	63	35	51	41	40	31	26	26	19	40	37	41	34	23	25	31
Endogenous1	hsa-miR-1298	2	8	7	6	5	2	3	7	6	5	5	3	35	20	23	17	17	35	44	42	44	47	46	36	36	19	19	17	15	40	33	47	53	32	51	45	29	22	22	16	25	47	42	41	38	23	39	38
Endogenous1	hsa-miR-1299	8	7	10	18	11	8	11	14	7	15	15	7	53	20	28	25	16	57	56	35	43	32	60	37	43	20	24	14	14	34	36	46	48	38	53	55	39	26	17	17	20	40	25	40	27	21	36	38
Endogenous1	hsa-miR-1301	10	9	10	9	12	5	9	9	8	13	12	5	32	11	16	19	4	23	19	29	13	19	27	23	25	16	9	10	10	17	21	28	26	24	25	30	27	22	13	5	13	22	21	34	23	18	24	18
Endogenous1	hsa-miR-1302	12	17	19	22	14	29	25	24	17	31	31	23	42	14	15	19	12	36	26	24	32	22	51	21	26	19	16	9	8	23	29	34	29	30	43	46	28	21	11	16	8	39	38	30	25	22	27	27
Endogenous1	hsa-miR-1303	15	19	11	12	11	5	10	7	10	10	13	8	51	22	23	12	10	30	37	49	39	35	55	33	42	21	13	16	14	45	40	32	33	40	55	38	37	36	18	23	15	41	34	35	24	25	28	37
Endogenous1	hsa-miR-1304-5p	2	5	7	8	5	7	5	5	5	7	14	4	26	10	12	8	8	20	32	23	21	26	32	27	16	12	20	10	11	27	26	28	22	26	29	27	22	18	13	19	9	21	27	23	15	18	23	15
Endogenous1	hsa-miR-1305	15	12	10	15	12	10	16	14	11	24	29	14	28	13	19	13	12	27	28	31	31	26	32	31	26	22	13	17	14	25	18	27	29	23	37	32	30	21	15	12	9	24	23	17	27	18	25	22
Endogenous1	hsa-miR-1306-3p	8	6	12	13	5	2	14	11	6	16	7	21	51	31	22	20	17	40	51	40	32	46	44	45	50	22	23	13	16	38	55	48	68	51	49	38	41	27	19	15	17	33	56	46	46	32	48	40
Endogenous1	hsa-miR-1307-3p	11	12	10	8	11	5	5	11	10	14	11	11	58	26	23	22	33	55	50	32	34	29	65	45	39	37	27	25	19	30	42	46	45	54	48	58	42	30	26	21	28	46	38	34	38	30	31	36
Endogenous1	hsa-miR-130a-3p	22	20	33	39	10	37	16	31	11	22	10	27	28	16	22	33	16	42	50	30	41	53	37	43	30	32	24	42	39	52	113	49	42	37	65	44	30	27	14	29	16	70	180	62	31	44	55	48
Endogenous1	hsa-miR-130b-3p	9	3	5	8	10	6	8	9	7	11	1	10	41	16	11	15	9	28	53	37	33	35	42	30	25	19	18	8	27	24	33	42	42	41	38	35	27	28	17	20	22	42	37	45	28	31	29	33
Endogenous1	hsa-miR-132-3p	10	5	4	6	2	8	7	10	3	4	8	11	39	15	32	30	25	35	57	38	41	43	38	35	32	35	24	24	19	29	29	34	38	33	35	36	32	32	19	15	21	35	38	47	23	27	24	19
Endogenous1	hsa-miR-1321	14	9	11	14	8	4	6	17	12	7	13	19	46	32	28	21	27	32	60	58	52	59	60	34	53	22	19	27	13	43	43	56	52	48	47	59	48	25	30	21	25	44	40	42	34	29	35	43
Endogenous1	hsa-miR-1322	19	26	21	25	29	27	17	20	32	35	33	19	55	25	25	34	25	37	49	38	42	38	50	42	57	27	25	26	23	39	48	55	52	45	58	56	38	26	32	22	36	34	43	53	37	25	40	38
Endogenous1	hsa-miR-1323	10	14	17	21	14	16	8	11	11	13	7	10	69	40	66	59	69	80	84	69	59	74	91	75	63	46	47	44	46	60	65	68	89	63	96	88	62	46	54	42	43	58	71	70	48	47	47	55
Endogenous1	hsa-miR-1324	18	9	10	14	11	12	9	9	10	10	13	15	30	27	21	19	24	20	39	30	19	27	28	17	26	21	19	24	13	22	22	24	31	23	20	22	32	23	12	15	14	17	19	22	25	16	17	21
Endogenous1	hsa-miR-133a	5	4	3	6	5	2	1	9	7	1	5	2	33	22	8	10	8	46	28	31	27	33	41	18	40	23	18	19	14	30	32	34	33	30	34	32	28	17	12	8	17	23	31	30	34	17	33	31
Endogenous1	hsa-miR-133b	12	13	7	18	8	13	10	5	17	10	13	9	66	33	34	37	32	63	62	43	53	63	79	38	50	45	23	38	24	57	61	80	79	61	87	52	41	43	27	38	38	58	62	50	41	31	42	52
Endogenous1	hsa-miR-134	5	3	2	6	1	1	1	3	7	5	4	2	32	25	13	15	12	33	44	30	17	25	31	24	28	14	11	14	12	28	35	24	37	31	35	31	27	24	18	34	18	44	23	28	22	27	31	33
Endogenous1	hsa-miR-135a-5p	3	5	4	4	3	3	4	3	5	5	6	4	35	13	24	17	21	33	50	35	32	37	47	36	47	24	13	15	11	34	47	37	40	36	52	41	33	20	17	20	13	34	44	52	38	28	45	36
Endogenous1	hsa-miR-135b-5p	9	9	15	14	13	6	7	9	11	8	7	8	47	37	30	32	40	53	64	41	39	39	55	37	38	35	20	29	27	38	45	44	53	45	51	51	45	27	28	20	26	36	43	36	29	22	38	36
Endogenous1	hsa-miR-136-5p	5	7	11	3	2	2	6	3	8	6	7	9	28	8	13	7	10	22	39	18	17	17	38	15	25	14	13	8	9	13	22	26	26	26	32	24	20	18	11	8	8	21	29	23	12	15	22	26
Endogenous1	hsa-miR-137	12	12	9	17	13	6	9	12	9	9	18	11	38	18	18	11	19	36	41	30	28	32	54	46	25	17	21	16	18	33	35	36	40	45	37	41	20	17	23	15	24	35	25	39	19	23	25	34
Endogenous1	hsa-miR-138-5p	8	9	5	5	5	6	2	3	8	5	7	8	29	29	14	16	14	26	28	41	33	36	42	39	34	21	13	16	18	40	31	44	44	40	32	35	42	27	19	17	19	30	46	29	31	22	30	42
Endogenous1	hsa-miR-139-3p	22	17	23	25	15	8	11	15	14	9	28	19	44	31	36	45	35	34	52	53	42	40	47	34	44	28	28	33	30	29	45	48	48	40	61	54	37	27	29	27	29	34	33	42	30	26	32	41
Endogenous1	hsa-miR-139-5p	4	6	4	5	7	6	6	8	3	5	4	8	53	25	15	16	13	37	30	43	38	29	53	36	40	24	17	20	20	44	43	46	40	45	52	36	46	22	20	26	15	40	34	40	28	26	38	41
Endogenous1	hsa-miR-140-3p	7	4	8	21	3	7	7	5	2	5	4	11	52	27	22	19	17	36	52	39	34	45	62	37	31	22	28	21	14	43	46	55	45	55	49	49	29	33	22	13	25	51	43	55	38	40	40	36
Endogenous1	hsa-miR-140-5p	12	15	24	21	13	19	11	15	18	17	14	18	74	29	33	38	27	51	62	43	53	56	58	49	43	28	29	42	42	51	60	53	53	54	80	58	45	27	24	33	33	64	66	56	51	41	48	47
Endogenous1	hsa-miR-141-3p	14	23	15	14	10	23	13	16	22	17	12	16	69	56	34	54	54	71	93	67	83	101	96	72	80	45	34	34	40	65	81	92	95	73	77	69	67	42	40	31	41	58	77	85	68	64	67	72
Endogenous1	hsa-miR-142-3p	117	133	145	355	115	328	114	153	102	411	50	191	101	48	82	130	65	124	317	87	105	170	127	217	97	171	64	227	233	203	692	358	184	282	396	159	32	68	36	329	80	344	1446	692	147	298	240	378
Endogenous1	hsa-miR-142-5p	12	9	11	19	7	5	7	8	8	17	4	9	56	30	34	33	39	44	55	43	42	44	57	40	45	33	27	42	37	28	42	53	45	55	36	47	43	42	23	34	19	48	36	48	28	31	37	49
Endogenous1	hsa-miR-143-3p	1	1	1	1	1	1	1	1	1	1	1	1	1	1	1	1	1	1	1	1	1	1	1	1	1	1	1	1	1	1	1	1	1	1	1	1	1	1	1	1	1	1	1	1	1	1	1	1
Endogenous1	hsa-miR-144-3p	1	1	38	2109	373	1698	584	384	196	178	127	935	251	115	86	99	138	182	275	182	279	845	318	385	97	161	47	644	517	1653	532	460	353	417	2560	563	27	131	1	806	531	1999	1535	1717	426	646	691	351
Endogenous1	hsa-miR-145-5p	12	14	12	19	10	13	11	10	22	20	9	9	50	28	32	27	39	30	55	39	34	42	35	33	36	30	19	41	41	69	68	52	58	41	46	29	27	20	9	36	29	42	55	46	35	23	31	44
Endogenous1	hsa-miR-1468	7	12	9	12	6	10	11	4	7	7	17	14	30	22	22	23	12	24	35	24	21	28	35	19	23	6	19	16	9	24	37	35	34	30	43	21	23	18	19	8	10	35	28	40	25	27	27	17
Endogenous1	hsa-miR-1469	3	4	8	4	3	3	6	7	3	5	5	4	22	20	10	18	12	28	34	23	19	19	42	22	26	15	15	10	9	18	26	31	36	35	23	37	27	10	17	17	12	24	28	20	22	26	25	16
Endogenous1	hsa-miR-146a-5p	17	30	33	30	13	28	22	30	20	52	8	22	40	18	20	30	17	39	69	34	37	51	57	54	55	28	17	24	33	45	83	75	37	48	63	68	34	41	25	45	28	67	166	73	31	43	47	50
Endogenous1	hsa-miR-146b-3p	7	11	14	20	6	10	6	4	11	5	13	10	25	11	14	14	19	24	23	22	19	27	35	24	12	10	14	11	16	18	23	26	30	30	30	24	28	15	10	13	17	27	21	27	22	21	8	13
Endogenous1	hsa-miR-146b-5p	5	5	6	10	7	10	3	5	5	12	9	10	22	9	12	9	12	26	21	12	13	18	27	17	21	8	8	8	11	12	18	13	10	20	29	15	9	10	11	9	10	14	30	15	12	13	17	18
Endogenous1	hsa-miR-1470	4	7	10	10	3	4	4	2	2	3	3	1	47	33	22	28	12	34	43	53	49	51	54	32	46	16	20	19	11	38	50	53	56	42	58	49	35	37	15	26	19	45	46	50	48	29	44	41
Endogenous1	hsa-miR-1471	2	3	3	3	1	3	6	3	7	8	4	2	36	8	11	11	9	34	37	32	20	27	41	36	28	16	12	8	9	22	29	28	26	29	39	27	32	24	18	11	17	20	32	34	26	25	26	29
Endogenous1	hsa-miR-147a	4	6	5	7	2	6	6	3	3	8	6	5	34	26	15	14	13	55	48	45	51	34	32	42	51	37	26	23	16	57	45	49	31	61	46	48	42	21	21	15	15	44	55	41	41	49	38	40
Endogenous1	hsa-miR-147b	8	16	7	8	9	11	6	5	10	11	7	8	62	24	16	13	19	39	43	42	22	35	55	42	33	11	12	19	14	49	33	47	40	43	65	40	39	31	24	17	15	41	24	41	35	29	29	44
Endogenous1	hsa-miR-148a-3p	7	13	17	29	19	32	18	26	11	40	5	23	24	19	20	21	20	25	38	25	30	34	41	37	30	17	12	23	28	35	33	43	22	36	65	30	23	22	21	30	24	62	96	60	27	38	31	30
Endogenous1	hsa-miR-148b-3p	20	27	33	68	19	48	34	33	17	50	25	29	110	29	35	45	38	48	82	30	56	278	64	89	47	34	39	56	62	62	104	83	69	67	84	63	32	41	22	54	34	116	224	105	56	70	56	72
Endogenous1	hsa-miR-149-5p	39	44	36	35	23	22	17	23	28	45	36	33	80	38	44	60	53	82	67	86	68	82	78	68	81	65	51	45	52	68	67	70	89	69	82	63	89	54	51	46	55	81	78	81	75	45	74	64
Endogenous1	hsa-miR-150-5p	27	30	67	77	48	99	43	114	38	153	13	127	49	32	36	50	52	98	134	64	88	76	110	123	40	56	40	123	82	143	133	112	117	206	123	104	30	32	29	143	79	295	208	368	84	162	100	49
Endogenous1	hsa-miR-151a-3p	17	11	8	9	6	9	9	16	8	23	5	7	45	21	22	30	21	50	75	60	62	59	73	60	65	28	21	27	17	39	77	60	56	73	49	53	52	27	21	31	21	48	82	80	51	57	54	63
Endogenous1	hsa-miR-151a-5p	6	6	5	15	10	7	5	4	7	13	1	8	50	24	21	25	18	42	58	43	41	49	68	46	42	18	16	16	18	45	64	52	47	64	51	63	35	31	30	42	24	35	51	50	45	35	37	39
Endogenous1	hsa-miR-151b	7	11	7	8	8	9	3	6	8	8	7	4	33	25	18	26	18	34	39	38	31	35	49	36	35	20	24	21	14	29	39	35	40	32	39	41	23	24	22	14	18	34	35	30	31	22	20	27
Endogenous1	hsa-miR-152	13	19	15	19	11	8	12	8	8	13	17	8	63	30	19	31	23	57	66	58	56	44	72	51	45	39	27	31	28	50	49	51	48	40	65	46	43	44	30	35	15	59	55	57	44	39	40	37
Endogenous1	hsa-miR-153	15	11	11	10	6	8	11	12	11	11	11	10	47	32	24	36	38	46	44	33	35	36	39	28	36	30	27	30	27	27	29	50	36	39	39	37	40	32	21	28	23	28	38	20	27	19	34	35
Endogenous1	hsa-miR-1537	5	3	4	4	4	6	4	5	3	4	3	5	17	9	7	7	9	11	20	12	13	17	20	8	11	8	5	4	6	7	16	13	15	10	19	12	15	13	6	9	5	8	11	19	12	11	18	11
Endogenous1	hsa-miR-1538	11	11	19	9	10	6	11	10	9	13	11	12	35	13	15	12	18	22	29	24	15	20	32	18	22	15	11	11	13	19	27	18	31	27	36	24	30	18	14	16	12	23	20	29	25	16	16	17
Endogenous1	hsa-miR-1539	5	6	4	5	2	2	3	5	3	6	4	3	59	25	26	28	23	41	69	32	51	57	67	34	45	30	27	18	22	30	48	65	65	56	64	45	52	39	21	32	25	37	46	54	46	45	37	56
Endogenous1	hsa-miR-154-5p	4	5	5	4	7	6	5	6	11	9	9	7	17	20	13	11	19	23	34	19	17	26	33	22	22	16	23	25	14	25	23	27	26	25	28	35	26	15	19	15	12	25	21	22	19	14	15	19
Endogenous1	hsa-miR-155-5p	1	1	1	1	1	1	1	1	1	1	1	1	1	1	1	1	1	1	1	1	1	1	1	1	1	1	1	1	1	1	1	1	1	1	1	1	1	1	1	1	1	1	1	1	1	1	1	1
Endogenous1	hsa-miR-15a-5p	29	37	45	518	133	532	146	108	70	198	33	164	77	61	58	80	57	95	144	64	97	179	103	167	72	82	54	198	176	286	378	221	172	166	268	156	49	40	43	175	57	358	688	403	116	171	153	157
Endogenous1	hsa-miR-15b-5p	31	54	65	392	98	351	131	113	44	224	31	133	46	33	37	74	43	66	104	63	61	98	80	104	66	68	33	113	116	173	288	150	100	118	171	104	38	52	25	133	49	198	511	245	68	107	62	112
Endogenous1	hsa-miR-16-5p	230	288	584	5789	718	4789	1859	1507	413	1648	515	2536	255	137	161	242	136	360	613	323	534	1207	693	1049	156	433	146	771	814	1864	774	607	663	770	1629	487	259	138	186	979	543	3390	2549	1917	638	1173	1484	574
Endogenous1	hsa-miR-181a-5p	14	13	19	35	13	42	11	30	17	28	12	37	48	27	15	18	14	32	40	25	28	32	37	36	28	25	15	19	25	42	54	42	50	36	53	21	23	20	20	35	9	61	88	57	32	20	23	36
Endogenous1	hsa-miR-181b-5p+hsa-miR-181d	5	14	6	8	5	4	8	2	5	10	6	10	35	15	20	10	14	29	35	32	19	21	44	25	30	15	8	16	15	26	29	33	25	23	37	19	24	20	15	10	9	16	32	31	22	19	32	28
Endogenous1	hsa-miR-181c-5p	2	7	4	4	1	7	8	3	2	4	2	4	24	11	11	9	6	19	24	26	23	26	26	20	23	17	15	9	3	17	25	25	26	27	32	15	20	21	5	7	8	28	30	16	13	10	16	16
Endogenous1	hsa-miR-182-5p	20	10	13	12	7	6	12	7	9	14	6	8	34	17	19	14	16	44	40	25	27	37	48	42	33	13	8	11	17	30	43	46	50	39	46	42	27	15	26	10	18	33	26	43	28	27	26	45
Endogenous1	hsa-miR-1825	12	4	6	18	13	10	10	6	9	13	10	19	54	44	32	26	39	47	42	25	31	44	34	31	36	31	35	35	22	33	36	36	30	30	37	35	34	24	21	14	29	26	32	30	33	22	34	26
Endogenous1	hsa-miR-1827	51	45	52	54	33	33	39	42	43	47	75	43	54	36	29	40	36	46	70	51	60	58	54	53	49	37	30	22	30	38	51	52	57	47	55	33	49	28	28	23	20	34	39	44	32	40	41	34
Endogenous1	hsa-miR-183-5p	19	26	16	30	8	21	13	17	11	32	25	34	24	16	5	12	7	36	29	25	20	28	43	33	25	24	11	19	14	22	29	29	37	33	27	29	23	13	6	19	12	32	38	22	27	29	29	16
Endogenous1	hsa-miR-184	3	3	2	6	5	8	5	2	8	3	6	2	21	5	9	9	8	15	20	21	18	23	20	11	32	7	7	6	8	15	21	16	20	19	21	22	27	11	11	8	9	21	25	17	19	11	16	10
Endogenous1	hsa-miR-185-5p	83	92	97	296	75	280	93	105	72	102	55	117	75	42	52	66	33	73	104	73	104	159	101	135	55	54	26	123	108	283	149	93	97	101	137	82	63	42	38	126	76	327	319	232	106	114	141	89
Endogenous1	hsa-miR-186-5p	9	10	11	28	5	36	11	8	3	15	5	21	44	31	23	30	19	50	53	49	44	90	53	53	45	23	20	19	24	51	47	62	59	52	90	53	61	25	35	24	22	60	71	79	48	44	56	40
Endogenous1	hsa-miR-187-3p	3	6	2	2	4	3	3	6	4	12	5	1	38	9	14	17	19	38	40	36	29	32	44	32	42	17	12	19	19	35	32	42	36	24	42	36	36	29	25	16	13	25	38	30	27	19	35	39
Endogenous1	hsa-miR-188-3p	6	8	6	9	5	4	5	3	3	11	8	4	48	34	31	14	28	37	48	33	29	51	68	24	56	23	26	24	12	42	37	35	42	43	50	38	39	33	21	21	24	48	38	34	41	32	37	36
Endogenous1	hsa-miR-188-5p	164	205	162	195	143	159	128	143	155	163	171	197	116	95	101	80	116	102	113	100	124	93	143	96	108	93	90	92	93	88	113	108	135	123	121	120	101	91	113	85	102	86	111	110	108	90	110	79
Endogenous1	hsa-miR-18a-5p	3	2	11	24	6	31	11	10	6	9	12	10	50	27	27	34	22	42	56	43	60	67	67	44	41	29	25	37	18	55	49	70	56	55	87	62	53	38	27	23	20	68	86	66	38	52	44	55
Endogenous1	hsa-miR-18b-5p	2	4	3	5	4	4	3	4	2	1	3	9	28	16	10	19	14	28	32	31	27	31	34	28	28	13	8	17	8	30	34	44	27	23	38	30	31	15	12	12	18	38	20	25	19	23	33	30
Endogenous1	hsa-miR-1908	11	16	8	15	6	4	16	12	12	10	9	8	44	28	24	22	23	27	27	31	34	36	34	19	29	15	19	23	12	29	32	34	37	36	39	34	34	19	15	20	14	27	16	26	23	10	22	28
Endogenous1	hsa-miR-1909-3p	25	27	30	23	20	18	20	15	11	21	27	23	60	32	21	19	19	47	66	51	49	40	62	36	48	31	23	22	17	33	44	54	56	33	54	59	39	42	32	25	37	42	50	49	52	30	28	52
Endogenous1	hsa-miR-190a	5	5	3	10	3	17	4	4	4	8	5	3	36	29	11	14	26	40	48	39	45	40	55	42	39	19	20	29	19	38	54	41	47	43	62	46	44	32	25	25	31	49	47	61	41	42	36	44
Endogenous1	hsa-miR-190b	2	10	6	4	2	8	3	4	3	1	1	2	19	8	15	14	7	18	19	20	18	14	26	18	13	17	11	10	6	17	19	23	20	18	21	21	10	15	9	11	4	19	18	29	19	11	12	17
Endogenous1	hsa-miR-191-5p	2	5	2	5	4	5	6	8	2	2	3	3	62	50	40	98	65	74	153	69	91	122	103	122	82	77	43	97	132	146	357	188	102	118	159	113	64	60	31	141	69	209	440	226	84	88	84	128
Endogenous1	hsa-miR-1910	14	10	7	8	7	6	5	8	7	10	7	7	16	9	8	5	6	7	16	20	9	16	23	15	15	9	7	7	6	15	12	16	16	15	20	17	13	12	10	7	11	5	7	14	11	9	16	9
Endogenous1	hsa-miR-1911-5p	5	16	8	9	10	7	6	6	6	13	9	3	64	33	18	31	29	63	73	54	43	50	68	54	50	30	33	28	31	60	59	61	72	67	83	62	49	40	29	34	29	44	65	51	47	45	50	64
Endogenous1	hsa-miR-1912	7	4	6	3	6	4	6	6	5	4	7	4	24	14	17	11	24	35	30	27	31	25	39	22	21	15	16	11	15	23	23	27	29	28	32	29	26	20	15	21	17	33	29	29	29	26	26	20
Endogenous1	hsa-miR-1913	4	12	3	7	4	5	10	4	9	4	6	6	39	16	18	16	18	45	36	34	23	39	40	36	24	22	20	19	23	38	36	37	32	30	41	43	29	31	13	19	22	44	33	36	29	20	30	31
Endogenous1	hsa-miR-1914-5p	6	5	1	3	3	3	8	1	10	3	4	3	26	19	17	13	13	23	37	24	24	35	34	28	27	17	10	17	19	24	14	38	32	40	50	25	34	31	18	14	11	32	25	31	30	28	34	26
Endogenous1	hsa-miR-1915-3p	61	69	82	156	50	149	66	138	46	186	28	88	28	11	10	11	11	25	17	8	14	21	18	8	27	16	8	8	5	21	15	14	26	21	21	18	7	21	11	17	16	17	13	13	7	12	9	16
Endogenous1	hsa-miR-192-5p	26	17	15	26	10	25	14	28	9	20	13	23	72	67	52	53	59	66	86	66	57	81	80	51	56	39	40	43	45	53	40	57	51	66	97	60	62	56	36	41	45	51	64	50	41	46	53	39
Endogenous1	hsa-miR-193a-3p	2	1	4	11	6	3	8	7	2	4	2	2	41	31	23	17	14	52	44	42	43	40	64	42	39	24	20	15	23	43	49	40	37	54	57	65	38	34	16	23	26	65	54	35	33	37	36	37
Endogenous1	hsa-miR-193a-5p	5	2	6	6	3	3	3	4	4	7	1	5	37	20	12	16	13	31	36	35	19	33	47	38	27	19	15	15	11	28	41	40	40	41	43	37	36	33	20	16	19	28	43	28	32	25	30	34
Endogenous1	hsa-miR-193b-3p	11	18	9	20	9	8	10	9	9	9	15	7	45	33	28	22	27	34	67	44	40	49	44	35	26	33	26	29	22	35	53	50	47	40	50	43	38	35	28	23	30	47	37	51	42	22	40	47
Endogenous1	hsa-miR-194-5p	1	5	3	39	11	29	14	16	6	8	3	11	27	16	12	12	5	42	30	35	26	38	42	38	22	17	12	17	19	32	41	43	34	30	46	31	28	28	18	16	22	43	54	43	25	13	34	28
Endogenous1	hsa-miR-195-5p	20	19	13	15	10	14	10	11	19	22	22	7	69	49	48	42	46	59	66	69	59	54	75	57	54	49	27	36	48	59	48	58	49	48	66	50	46	53	27	47	33	63	60	53	43	47	42	45
Endogenous1	hsa-miR-196a-5p	13	12	8	12	10	9	11	9	13	17	15	13	21	18	14	24	15	23	19	24	24	33	25	21	16	16	15	9	12	20	17	16	24	18	26	20	18	15	16	8	11	13	13	15	12	17	15	14
Endogenous1	hsa-miR-196b-5p	13	14	6	9	2	8	13	12	10	9	15	17	42	28	23	26	19	43	42	27	33	38	36	31	39	29	26	24	21	19	29	31	26	34	37	35	27	25	21	23	18	35	35	32	29	18	29	25
Endogenous1	hsa-miR-197-3p	3	4	5	3	9	6	8	2	3	6	8	7	28	35	11	17	28	32	44	35	30	39	29	27	33	24	9	32	21	22	41	25	30	32	37	35	31	12	14	23	23	31	49	48	18	22	22	17
Endogenous1	hsa-miR-1972	9	10	13	14	1	16	8	12	14	46	33	18	60	39	27	18	29	65	63	67	56	67	68	47	42	37	36	26	25	49	66	74	70	59	78	92	44	48	22	35	25	53	64	78	54	27	61	59
Endogenous1	hsa-miR-1973	16	22	18	15	12	14	17	16	10	28	6	13	40	12	21	15	13	27	18	17	18	25	42	19	32	14	14	10	13	30	25	28	26	22	39	29	24	20	13	12	13	28	25	37	26	14	20	23
Endogenous1	hsa-miR-1976	3	10	6	12	4	12	5	3	8	10	9	4	28	10	9	13	8	16	21	20	23	18	24	19	26	10	9	16	10	18	26	31	32	20	41	25	17	19	9	8	10	24	17	18	17	19	15	15
Endogenous1	hsa-miR-198	9	10	8	12	11	6	6	6	14	13	13	6	56	38	32	28	42	57	55	41	37	32	54	31	35	33	31	26	26	41	33	49	45	47	51	45	31	29	36	18	24	50	40	44	38	32	30	27
Endogenous1	hsa-miR-199a-3p+hsa-miR-199b-3p	38	40	60	29	20	29	20	62	20	87	16	21	45	19	40	41	21	35	95	38	35	64	44	58	41	37	20	45	57	61	189	81	56	69	75	74	32	34	15	70	19	85	390	110	44	48	60	91
Endogenous1	hsa-miR-199a-5p	17	43	24	27	10	21	17	19	20	39	18	19	52	34	31	28	37	69	88	69	75	82	90	84	73	37	39	34	28	69	90	85	102	75	73	85	65	44	35	37	40	81	161	100	71	78	92	93
Endogenous1	hsa-miR-199b-5p	7	4	1	7	2	6	4	3	5	5	7	6	18	11	8	8	8	11	22	15	18	9	29	23	23	10	10	10	5	37	25	23	21	18	32	18	14	13	10	10	6	28	12	14	18	13	18	15
Endogenous1	hsa-miR-19a-3p	11	13	22	84	27	100	34	26	21	37	13	56	32	19	19	34	24	26	45	31	44	55	37	48	18	15	21	38	34	76	38	37	45	36	89	35	16	22	19	31	30	94	86	76	39	48	59	35
Endogenous1	hsa-miR-19b-3p	29	30	67	313	59	382	126	90	54	112	26	221	48	20	22	28	21	50	72	39	58	109	82	97	34	47	15	75	66	155	121	77	66	64	165	54	27	27	24	86	51	291	282	192	73	99	106	96
Endogenous1	hsa-miR-200a-3p	16	20	13	18	14	22	8	10	10	16	14	18	44	25	22	9	22	50	71	45	35	43	78	29	42	26	13	16	17	32	43	47	31	51	49	46	45	24	27	16	22	30	44	51	25	30	32	35
Endogenous1	hsa-miR-200b-3p	8	8	6	8	6	8	11	5	10	7	13	7	52	33	21	16	29	33	42	38	36	43	65	34	36	21	16	15	17	42	43	49	65	42	53	61	36	29	25	26	19	38	42	61	28	39	44	44
Endogenous1	hsa-miR-200c-3p	8	17	11	19	15	8	9	13	9	10	14	14	41	23	18	20	19	28	32	26	26	26	35	32	34	25	14	13	11	33	45	27	36	28	36	42	38	20	16	11	13	38	46	36	25	22	26	31
Endogenous1	hsa-miR-202-3p	9	14	12	8	4	7	6	8	4	6	9	11	25	7	7	11	9	24	18	16	11	16	37	19	17	10	7	7	7	17	16	23	14	13	29	26	25	18	14	8	15	24	22	21	22	19	18	12
Endogenous1	hsa-miR-203	2	1	4	3	3	1	1	2	4	6	8	4	21	12	12	12	18	16	18	28	22	19	33	12	22	11	12	10	10	20	27	20	31	15	30	24	20	17	12	13	13	15	26	22	21	16	23	18
Endogenous1	hsa-miR-204-5p	6	9	10	14	2	6	7	7	2	10	5	8	35	19	11	13	12	41	43	34	32	32	46	31	38	22	20	21	16	37	29	37	49	34	40	36	30	28	16	17	16	38	28	24	24	34	20	27
Endogenous1	hsa-miR-205-5p	4	5	9	11	4	1	6	3	9	9	5	6	35	20	15	19	14	35	37	38	28	18	39	27	29	18	16	20	11	35	26	44	40	35	43	27	29	31	24	17	18	43	38	44	27	21	29	38
Endogenous1	hsa-miR-2052	11	11	10	17	11	10	18	9	17	19	11	11	42	31	18	24	29	32	39	28	31	44	39	27	37	20	13	19	15	26	28	37	41	35	34	28	29	21	15	17	15	26	31	29	22	20	22	24
Endogenous1	hsa-miR-2053	3	6	3	5	1	3	6	3	2	7	1	1	53	42	29	24	25	49	63	55	51	56	85	43	78	30	35	24	25	58	59	71	68	66	72	65	51	37	31	30	49	52	56	68	47	37	49	49
Endogenous1	hsa-miR-2054	13	12	19	17	12	16	16	12	14	14	19	21	27	18	21	9	11	28	34	26	23	26	37	28	27	22	16	10	9	19	34	27	34	32	34	23	13	18	19	24	21	27	23	30	31	14	26	29
Endogenous1	hsa-miR-206	7	7	7	3	3	4	7	4	9	7	9	5	31	19	14	18	9	35	41	30	33	37	51	32	29	18	21	20	14	36	32	42	34	47	46	40	34	26	25	15	11	37	31	37	21	25	37	32
Endogenous1	hsa-miR-208a	10	9	7	8	7	4	8	5	8	12	5	11	46	19	15	18	16	42	37	27	30	40	45	36	28	29	22	10	19	25	42	26	40	39	45	34	33	24	15	12	25	24	33	44	34	17	22	20
Endogenous1	hsa-miR-208b	6	7	6	4	5	4	4	1	7	5	8	5	25	13	19	17	10	21	28	19	27	31	28	15	25	11	14	9	9	21	15	21	29	28	28	23	19	15	14	17	17	24	36	26	27	19	22	20
Endogenous1	hsa-miR-20a-5p+hsa-miR-20b-5p	26	34	40	316	47	275	79	72	31	115	29	155	62	29	45	34	29	50	100	56	72	130	83	102	41	51	30	88	99	182	131	87	65	86	188	63	58	47	31	103	50	305	269	212	85	77	131	82
Endogenous1	hsa-miR-21-5p	5	4	5	8	4	6	5	1	1	5	1	4	1	1	1	1	1	1	1	1	1	1	1	1	1	1	1	1	1	1	1	1	1	1	1	1	1	1	1	1	1	1	1	1	1	1	1	1
Endogenous1	hsa-miR-210	6	7	3	9	7	3	6	3	6	10	5	5	40	27	15	17	20	37	53	45	33	30	58	43	43	21	26	17	18	37	28	46	46	38	39	44	27	26	27	12	24	38	36	37	27	30	36	32
Endogenous1	hsa-miR-211-5p	42	37	33	45	41	36	30	31	27	43	36	31	22	12	19	16	14	25	33	40	30	32	42	35	32	21	14	13	9	36	22	39	41	31	45	23	25	20	14	18	18	35	40	38	29	19	28	22
Endogenous1	hsa-miR-2110	7	6	6	6	2	4	2	3	7	7	6	5	67	18	24	24	21	45	76	52	50	53	58	46	65	36	20	23	24	45	58	60	67	69	66	59	61	40	31	24	28	54	54	71	54	37	54	77
Endogenous1	hsa-miR-2113	4	4	5	3	3	7	6	7	4	9	5	9	24	9	20	17	16	23	21	27	20	30	39	24	21	14	17	15	17	25	30	28	30	19	30	24	29	14	14	25	19	25	28	33	28	22	31	22
Endogenous1	hsa-miR-2114-5p	2	6	7	9	1	2	2	1	1	4	2	4	37	15	15	18	12	33	44	31	29	26	30	29	27	12	10	11	9	32	27	33	24	28	32	21	29	18	17	16	10	26	35	28	20	21	34	30
Endogenous1	hsa-miR-2115-5p	27	22	23	30	10	16	15	21	22	16	41	17	24	7	4	7	14	10	16	12	17	12	20	16	18	6	6	7	6	14	15	16	14	22	14	12	23	11	6	3	8	16	13	16	12	9	16	10
Endogenous1	hsa-miR-2116-5p	6	9	13	14	12	8	14	9	13	13	20	13	63	31	20	35	24	32	44	34	42	94	53	57	36	27	37	27	27	33	42	26	50	30	37	39	26	21	21	19	22	43	26	48	26	40	26	38
Endogenous1	hsa-miR-2117	11	10	9	6	8	9	6	13	5	7	5	8	52	29	35	32	41	53	65	52	49	62	72	63	50	35	33	35	34	42	52	75	60	60	69	65	51	36	33	26	34	47	53	49	44	45	59	51
Endogenous1	hsa-miR-212-3p	6	2	1	4	1	4	4	2	3	3	4	3	59	38	24	28	24	69	66	76	71	75	75	50	62	35	31	21	17	62	56	70	76	70	77	62	73	40	30	38	21	63	62	77	45	52	57	50
Endogenous1	hsa-miR-214-3p	8	5	11	7	4	4	14	7	5	9	5	14	29	31	15	16	12	47	43	33	28	41	55	33	37	20	15	14	18	34	51	42	41	40	76	47	39	20	19	23	20	50	35	46	31	30	41	38
Endogenous1	hsa-miR-215	1	1	1	1	1	1	1	1	1	1	1	1	38	33	26	40	29	45	51	42	46	33	50	44	54	25	32	26	22	33	36	32	57	40	59	48	44	28	25	28	19	32	32	53	32	30	27	34
Endogenous1	hsa-miR-216a	8	13	12	9	5	6	13	5	7	4	6	8	54	33	30	40	45	59	60	48	60	59	45	44	56	39	28	32	18	39	58	66	57	45	61	59	47	35	30	25	31	43	47	61	36	52	36	44
Endogenous1	hsa-miR-216b	35	24	22	32	15	19	19	28	20	20	30	28	67	49	37	56	46	48	88	39	65	61	70	44	53	38	27	38	37	28	58	60	62	43	43	43	51	42	42	26	30	45	48	60	50	35	36	43
Endogenous1	hsa-miR-217	15	7	8	19	12	7	9	11	7	7	4	10	47	40	30	35	36	45	63	49	43	48	50	35	40	31	36	34	19	39	57	46	67	52	59	52	37	40	23	24	20	40	46	44	35	26	35	45
Endogenous1	hsa-miR-218-5p	13	11	8	15	6	10	12	11	13	13	17	12	39	34	37	30	27	40	52	49	45	48	44	31	40	22	27	19	21	40	48	39	43	47	46	56	36	25	19	22	28	44	39	29	23	25	33	45
Endogenous1	hsa-miR-219-1-3p	10	6	10	10	5	12	2	4	11	6	6	14	21	14	14	15	9	41	31	36	23	32	32	27	38	12	16	9	14	30	33	32	30	19	36	26	26	20	20	17	11	32	31	26	21	16	21	31
Endogenous1	hsa-miR-219-2-3p	9	12	10	14	13	9	12	5	7	7	6	10	32	19	8	26	14	33	44	31	42	27	36	25	42	19	15	10	12	31	30	40	49	32	53	39	40	31	18	12	24	27	42	32	28	35	30	33
Endogenous1	hsa-miR-219-5p	5	9	11	13	5	23	12	12	8	13	7	16	77	35	30	29	27	55	84	81	71	99	86	74	77	23	35	23	28	68	87	104	108	84	87	84	59	51	20	25	33	108	104	91	76	69	93	81
Endogenous1	hsa-miR-22-3p	18	42	44	29	8	16	24	43	9	76	5	20	49	30	21	29	33	49	96	70	49	91	78	71	40	46	26	45	40	73	88	77	51	79	91	71	56	39	19	57	33	133	173	124	53	64	67	56
Endogenous1	hsa-miR-221-3p	201	248	247	320	195	214	190	151	184	230	199	231	39	24	10	23	13	27	50	28	32	27	50	32	26	28	9	20	24	28	89	47	55	37	48	40	29	21	7	37	24	51	156	62	31	22	34	48
Endogenous1	hsa-miR-222-3p	141	225	337	290	213	368	240	545	200	697	38	258	72	56	55	48	53	84	117	77	72	116	95	80	75	55	55	61	64	86	97	84	103	106	136	108	68	63	71	73	36	103	127	114	101	80	107	69
Endogenous1	hsa-miR-223-3p	12	21	30	84	13	68	19	27	16	38	4	32	115	72	104	225	136	164	410	111	118	275	237	388	183	256	99	259	333	280	1021	441	221	523	690	411	29	112	52	611	155	593	2037	853	223	327	248	331
Endogenous1	hsa-miR-224-5p	7	10	5	9	7	8	5	5	14	7	8	7	28	19	19	22	15	21	15	24	25	37	34	27	29	12	17	12	13	23	44	35	33	34	33	27	20	23	21	15	13	27	27	34	23	25	18	19
Endogenous1	hsa-miR-2276	15	10	15	20	13	6	14	16	10	20	17	14	58	24	26	30	9	69	58	48	38	46	67	43	36	35	24	32	21	53	57	48	47	64	71	60	57	33	32	20	30	57	29	54	37	36	49	43
Endogenous1	hsa-miR-2277-3p	14	27	17	19	18	14	10	11	18	23	16	11	66	38	37	39	40	46	65	55	61	50	61	59	52	30	37	35	35	50	52	49	57	42	61	51	54	42	28	21	26	41	42	36	32	30	39	43
Endogenous1	hsa-miR-2277-5p	6	8	11	9	8	8	7	7	9	8	6	4	34	15	11	14	14	40	45	25	25	26	42	37	35	16	23	22	10	31	36	34	50	34	43	32	30	14	17	11	12	27	28	38	20	28	29	23
Endogenous1	hsa-miR-2278	11	9	13	14	14	17	8	12	9	25	11	14	31	22	15	10	7	30	26	24	28	31	46	27	30	17	6	16	8	24	32	35	29	18	47	33	27	11	12	10	16	24	16	41	24	14	24	25
Endogenous1	hsa-miR-23a-3p	27	24	39	19	21	33	23	59	21	64	3	39	60	32	35	46	45	77	119	60	54	98	108	125	69	47	30	73	76	79	189	121	116	136	137	80	38	49	33	109	55	175	414	235	70	64	77	89
Endogenous1	hsa-miR-23b-3p	10	3	6	12	7	11	4	16	1	7	8	10	32	16	19	20	17	44	47	39	35	35	49	39	33	14	25	22	19	28	42	42	45	42	46	40	38	28	27	31	25	45	69	52	27	28	33	46
Endogenous1	hsa-miR-23c	7	7	7	13	3	11	11	3	7	8	6	5	56	23	21	16	24	55	83	70	63	64	82	53	54	27	27	16	20	48	64	73	93	76	63	90	46	32	17	13	22	54	65	62	64	70	53	66
Endogenous1	hsa-miR-24-3p	13	20	18	22	10	18	10	28	15	43	4	22	34	11	19	11	10	36	36	34	30	36	34	28	20	13	15	20	24	24	66	44	33	42	41	38	32	20	11	29	16	31	79	54	36	23	29	47
Endogenous1	hsa-miR-25-3p	122	131	192	1132	305	1200	409	415	170	356	161	648	321	176	176	249	170	374	401	280	550	765	433	661	286	342	242	547	446	1008	669	552	624	634	893	523	207	159	193	542	360	1549	1058	938	385	575	637	430
Endogenous1	hsa-miR-2682-5p	48	61	44	68	49	59	48	32	58	65	61	55	60	52	64	59	58	66	64	62	77	83	67	66	66	78	61	72	75	62	65	93	86	93	85	66	61	68	53	54	58	88	79	88	73	55	62	69
Endogenous1	hsa-miR-26a-5p	15	24	28	38	7	30	10	17	7	43	2	16	49	27	29	32	17	38	41	46	37	58	71	44	60	39	22	34	29	51	81	63	48	42	63	44	40	38	22	42	27	58	117	62	37	58	44	54
Endogenous1	hsa-miR-26b-5p	12	27	31	404	58	311	102	77	33	120	32	149	52	30	41	41	22	59	84	55	74	152	82	145	48	31	27	74	65	119	91	81	65	77	176	76	36	30	29	108	72	414	252	229	75	119	123	80
Endogenous1	hsa-miR-27a-3p	4	6	4	6	1	3	2	1	6	13	9	1	55	25	26	21	20	36	59	52	48	54	57	52	46	17	23	26	18	35	67	57	43	46	61	66	42	33	29	21	29	52	45	53	46	42	36	46
Endogenous1	hsa-miR-27b-3p	15	16	10	21	6	9	6	28	11	28	11	17	41	29	28	37	26	44	44	28	40	48	27	34	28	43	24	30	31	30	62	50	34	35	60	40	27	26	30	28	8	27	128	59	31	27	26	48
Endogenous1	hsa-miR-28-3p	11	12	13	12	9	16	10	6	7	16	8	8	54	32	28	36	41	45	53	35	48	66	56	41	46	28	31	40	26	42	52	41	42	52	45	44	51	32	26	19	25	34	52	43	24	23	39	35
Endogenous1	hsa-miR-28-5p	11	9	14	15	6	17	16	9	9	9	6	16	60	21	21	18	16	38	53	54	45	40	49	46	43	22	21	28	24	49	59	39	64	53	79	62	47	27	27	19	20	51	61	58	34	36	40	44
Endogenous1	hsa-miR-296-3p	1	4	4	5	1	1	1	4	1	4	2	4	21	11	6	14	8	23	23	17	24	11	33	16	23	9	12	8	5	14	20	21	27	25	26	17	18	14	14	11	6	15	14	26	13	31	22	12
Endogenous1	hsa-miR-296-5p	13	6	6	7	3	11	7	8	7	14	12	6	47	20	31	25	16	45	40	42	48	43	35	36	32	27	15	19	17	35	49	44	34	33	44	48	34	25	21	12	20	30	32	45	36	28	28	33
Endogenous1	hsa-miR-297	83	105	75	93	88	64	66	78	74	82	95	84	87	54	39	77	62	70	62	60	71	77	68	79	65	48	49	52	56	66	68	89	71	86	76	69	67	69	60	64	51	74	87	88	67	55	87	74
Endogenous1	hsa-miR-298	1	2	4	2	2	3	1	1	4	3	3	2	20	11	12	8	7	18	22	16	15	15	28	24	28	14	10	16	16	19	23	21	25	24	28	20	17	11	12	13	15	17	10	19	21	16	17	22
Endogenous1	hsa-miR-299-3p	6	15	6	9	7	7	10	8	9	8	8	8	37	31	25	17	16	38	46	35	31	45	52	28	35	30	27	14	25	41	31	39	45	33	49	45	37	26	22	14	24	39	29	33	44	20	37	30
Endogenous1	hsa-miR-299-5p	6	9	5	9	3	8	7	3	10	1	10	8	30	21	18	16	15	33	34	37	34	31	43	33	36	24	13	17	17	30	43	40	36	37	50	41	32	29	15	17	24	30	22	35	39	19	25	42
Endogenous1	hsa-miR-29a-3p	10	9	5	14	3	12	11	10	8	13	4	17	37	28	24	13	19	38	45	41	28	31	60	26	27	31	14	21	18	43	49	42	35	54	61	38	29	17	16	26	21	49	70	62	39	31	38	39
Endogenous1	hsa-miR-29b-3p	13	7	17	27	9	28	15	16	16	30	8	20	39	24	14	29	16	44	48	34	31	51	36	36	31	29	13	48	24	57	66	72	31	46	67	25	30	36	15	53	17	68	122	103	28	34	47	35
Endogenous1	hsa-miR-29c-3p	13	11	6	17	13	29	11	22	8	30	14	22	49	37	39	41	28	54	47	47	59	51	52	47	24	35	37	30	32	51	52	53	46	56	62	40	32	35	25	43	30	55	85	72	33	40	40	47
Endogenous1	hsa-miR-300	3	3	4	6	6	6	1	6	6	4	5	7	35	20	18	13	10	37	45	29	36	33	63	36	30	24	17	14	9	25	41	37	45	37	67	49	22	23	12	21	22	50	31	35	27	27	23	33
Endogenous1	hsa-miR-301a-3p	15	11	23	29	11	22	10	19	17	25	9	12	62	28	28	26	24	35	55	37	39	53	71	45	45	30	29	35	27	48	88	63	79	49	80	57	57	55	40	41	33	54	70	64	49	40	53	60
Endogenous1	hsa-miR-301b	2	2	2	3	5	1	7	4	5	6	7	4	37	22	24	17	19	42	57	31	35	48	56	40	46	23	33	15	19	32	46	39	51	45	45	53	38	34	24	27	29	31	45	54	35	33	39	53
Endogenous1	hsa-miR-302a-3p	5	12	2	6	3	3	5	5	9	9	11	4	39	21	14	18	19	42	44	46	29	38	41	29	41	30	14	20	15	29	31	39	38	33	46	39	31	24	13	16	17	34	33	43	30	34	46	30
Endogenous1	hsa-miR-302b-3p	30	17	16	37	13	26	19	18	12	14	15	22	77	63	44	63	50	91	84	77	96	103	95	88	81	49	42	55	43	66	75	69	104	93	100	71	46	51	50	32	43	76	82	81	63	53	75	56
Endogenous1	hsa-miR-302c-3p	12	8	10	6	8	5	3	7	7	9	10	9	29	19	20	23	21	38	31	32	40	34	35	28	37	26	17	16	12	31	25	37	26	27	31	28	26	24	13	22	17	32	23	29	25	17	26	27
Endogenous1	hsa-miR-302d-3p	158	140	112	157	97	73	96	101	96	97	112	81	181	171	164	180	175	172	154	132	146	161	160	129	168	129	113	135	127	138	136	128	157	169	152	147	134	109	105	119	117	102	99	110	102	75	79	66
Endogenous1	hsa-miR-302e	15	23	15	10	3	8	9	11	5	13	6	13	57	35	37	33	28	48	61	48	48	38	52	38	48	31	31	21	32	33	59	44	50	50	66	54	58	43	24	26	26	56	46	33	39	23	43	37
Endogenous1	hsa-miR-302f	14	10	16	18	7	13	16	8	12	12	9	10	44	44	34	35	34	50	51	29	41	47	40	37	31	39	27	34	20	40	46	50	53	42	46	46	39	27	34	22	23	35	39	37	29	28	45	41
Endogenous1	hsa-miR-30a-5p	11	10	12	21	15	19	18	18	19	24	13	21	41	25	19	34	21	56	46	35	42	52	52	44	30	22	21	27	18	44	45	46	50	47	63	35	37	25	19	26	29	62	53	65	55	44	37	35
Endogenous1	hsa-miR-30b-5p	13	30	21	38	10	19	18	14	12	31	7	24	28	14	14	18	17	36	34	22	33	38	36	23	28	7	19	15	23	21	32	48	32	29	37	51	24	31	13	25	20	36	43	46	29	28	23	36
Endogenous1	hsa-miR-30c-5p	14	9	9	11	3	6	4	7	4	9	7	5	16	13	18	5	11	21	17	16	9	13	21	18	13	11	8	9	7	20	23	31	29	26	21	16	16	15	14	9	8	12	12	24	24	12	7	23
Endogenous1	hsa-miR-30d-5p	12	4	14	39	8	35	18	18	13	22	12	30	40	29	19	19	13	48	39	36	31	48	51	35	35	23	15	29	23	48	45	45	41	53	54	39	35	19	20	18	18	73	55	62	39	32	48	30
Endogenous1	hsa-miR-30e-5p	19	19	25	79	16	72	25	28	27	38	25	52	58	30	36	38	26	52	66	51	53	106	80	70	46	39	27	33	32	74	66	60	56	58	108	66	55	45	34	51	43	96	128	107	53	72	75	55
Endogenous1	hsa-miR-31-5p	8	4	4	5	6	4	7	3	4	1	4	3	34	26	22	20	20	50	47	37	35	48	53	28	40	28	20	23	15	39	40	41	45	45	56	42	26	30	27	16	24	35	37	35	25	29	29	34
Endogenous1	hsa-miR-3123	13	15	13	14	13	15	14	11	13	19	13	13	30	9	19	15	15	41	30	29	22	36	33	28	35	10	19	15	14	23	39	26	28	31	45	29	30	15	18	12	18	27	32	31	25	12	16	36
Endogenous1	hsa-miR-3127-5p	5	6	8	2	3	6	6	3	3	6	6	2	26	11	7	9	8	22	21	23	16	19	21	8	17	15	8	4	10	18	19	21	21	29	22	19	20	8	15	8	13	18	22	14	13	12	18	13
Endogenous1	hsa-miR-3131	15	19	11	16	15	8	17	11	12	14	12	12	62	26	14	27	28	33	63	51	53	47	59	44	39	20	22	23	17	46	43	58	46	43	67	51	56	29	44	36	40	34	48	40	33	42	61	59
Endogenous1	hsa-miR-3136-5p	15	13	17	12	6	7	12	7	17	16	16	16	48	44	27	41	35	38	43	30	33	38	36	37	34	22	31	23	35	38	36	39	44	29	57	31	35	31	22	24	18	39	32	36	25	29	25	33
Endogenous1	hsa-miR-3141	6	5	3	5	4	1	7	2	6	6	8	4	59	33	39	33	29	48	45	49	45	47	61	33	45	27	27	30	15	32	37	43	53	47	53	42	29	40	32	21	20	34	40	44	29	29	30	36
Endogenous1	hsa-miR-3144-5p	5	5	1	8	3	2	5	5	6	6	3	2	32	10	20	11	16	27	30	29	28	36	43	31	36	24	13	16	10	29	33	31	37	34	48	30	29	28	13	15	10	25	34	30	26	23	27	36
Endogenous1	hsa-miR-3147	16	16	13	13	7	6	6	7	10	6	5	8	35	24	15	12	19	36	30	52	38	31	52	43	24	24	22	16	16	29	44	40	52	36	38	40	39	31	25	17	18	35	40	37	33	28	20	27
Endogenous1	hsa-miR-3151	7	14	3	9	9	12	16	9	9	8	13	13	22	8	5	8	6	17	21	11	24	15	20	14	22	7	12	4	4	17	20	25	19	9	25	17	17	9	6	12	10	14	21	18	18	11	18	16
Endogenous1	hsa-miR-3154	7	8	10	13	7	5	10	6	9	8	7	15	19	20	8	14	11	24	19	18	21	16	31	19	26	6	10	10	9	21	28	22	32	30	35	24	24	23	9	16	12	20	22	27	17	24	22	22
Endogenous1	hsa-miR-3161	3	5	8	11	3	2	8	11	9	15	17	4	36	13	14	13	17	31	28	34	25	28	48	47	36	13	16	15	19	31	23	28	31	33	41	43	31	20	22	13	15	36	28	37	23	18	26	39
Endogenous1	hsa-miR-3164	5	8	3	6	6	4	3	4	5	9	2	5	40	13	29	24	15	36	44	30	22	37	41	33	36	14	24	21	16	30	49	40	42	38	43	54	43	29	22	19	15	34	38	45	40	28	40	35
Endogenous1	hsa-miR-3168	29	17	23	16	12	15	14	15	17	21	22	21	28	27	31	21	15	27	35	29	25	31	34	21	22	26	21	21	23	25	26	35	28	23	41	28	26	20	17	17	12	34	18	22	20	17	18	22
Endogenous1	hsa-miR-3175	14	10	10	16	13	9	7	7	10	10	14	14	57	47	44	40	45	48	56	59	48	56	47	42	58	35	32	27	33	43	58	59	60	44	64	57	51	29	33	24	31	42	41	43	27	31	34	43
Endogenous1	hsa-miR-3178	15	11	11	19	10	5	10	11	14	18	10	17	25	16	12	11	20	32	42	26	23	29	32	28	32	16	15	14	10	21	36	23	33	34	35	24	28	6	14	12	10	33	32	24	17	26	34	27
Endogenous1	hsa-miR-3180	12	11	14	10	6	9	11	12	14	7	13	8	49	22	32	27	25	54	78	38	35	52	59	39	58	36	24	27	24	37	61	61	51	77	51	60	52	44	34	23	27	64	47	60	39	38	59	45
Endogenous1	hsa-miR-3180-3p	3	2	4	6	6	5	7	4	2	3	6	6	44	14	20	22	14	35	39	36	34	37	49	32	34	18	15	20	19	28	31	39	47	42	47	53	28	27	16	17	11	21	38	33	26	28	40	31
Endogenous1	hsa-miR-3180-5p	18	22	18	16	16	21	14	18	21	13	21	14	30	17	27	13	9	23	25	24	20	25	35	24	28	18	15	13	11	27	30	24	33	22	37	28	31	22	13	24	15	32	24	29	27	23	29	18
Endogenous1	hsa-miR-3182	35	37	23	31	33	25	40	20	25	26	46	16	75	65	39	40	43	61	64	48	62	71	61	66	50	42	48	45	45	50	53	69	56	64	70	65	59	36	35	31	50	48	50	63	38	42	38	53
Endogenous1	hsa-miR-3184-5p	14	10	18	20	15	20	14	18	16	16	11	26	56	28	19	21	28	50	45	50	50	57	74	53	44	30	25	19	24	58	62	47	60	66	67	45	54	38	23	23	25	56	53	59	53	45	49	57
Endogenous1	hsa-miR-3185	15	14	13	17	5	9	13	10	13	19	22	18	27	17	12	14	18	39	46	24	27	28	41	36	21	21	21	12	16	26	25	26	31	43	45	38	36	31	16	16	22	31	22	29	24	20	21	26
Endogenous1	hsa-miR-3187-3p	23	20	23	26	12	11	14	18	25	9	21	16	57	33	43	29	28	35	58	32	44	38	50	35	42	42	34	24	31	27	47	42	56	42	40	39	39	26	21	16	19	36	39	39	28	15	30	33
Endogenous1	hsa-miR-3190-5p	31	36	17	22	18	12	22	11	11	19	22	20	25	25	17	11	22	29	25	26	22	28	44	18	22	32	18	19	18	26	15	26	30	22	22	22	22	19	15	18	17	20	24	34	22	17	21	30
Endogenous1	hsa-miR-3192	6	6	7	6	7	5	7	4	6	4	8	7	34	11	11	10	15	34	31	25	21	25	36	17	24	10	18	9	15	21	33	30	42	36	29	38	22	21	14	18	16	25	22	34	26	22	28	20
Endogenous1	hsa-miR-3195	6	10	9	15	4	8	6	8	11	9	11	14	29	10	7	10	6	21	16	16	17	22	33	25	23	14	9	10	9	19	17	12	20	19	29	22	9	12	9	10	10	19	23	20	22	11	17	20
Endogenous1	hsa-miR-3196	8	8	3	4	3	4	7	5	8	4	12	4	50	28	24	23	22	55	60	50	49	40	69	41	50	25	22	25	22	44	43	69	48	41	71	64	50	42	25	26	28	38	39	56	46	36	46	31
Endogenous1	hsa-miR-32-5p	5	5	6	6	2	1	3	4	7	5	4	8	33	28	24	22	28	32	39	35	26	43	35	33	32	17	26	31	21	37	38	32	43	36	40	22	27	22	26	20	15	50	52	35	22	24	31	26
Endogenous1	hsa-miR-3200-3p	16	15	14	9	8	7	14	12	17	6	5	10	13	13	5	8	15	10	22	18	21	13	13	20	20	8	11	5	9	13	17	17	23	22	33	17	19	13	13	8	11	19	26	15	10	11	23	12
Endogenous1	hsa-miR-320a	4	4	6	5	5	7	6	4	4	9	6	8	52	30	47	24	30	44	49	36	40	34	42	32	41	24	37	28	24	26	34	31	46	37	53	37	37	28	23	25	23	35	30	39	20	33	26	30
Endogenous1	hsa-miR-320b	11	8	5	11	6	10	6	2	6	4	15	9	44	24	16	22	17	32	38	26	39	31	43	28	45	19	17	13	13	32	33	48	43	36	48	33	35	18	12	22	18	28	27	33	24	27	33	32
Endogenous1	hsa-miR-320c	19	18	20	13	11	12	10	14	10	16	16	13	36	12	7	15	10	17	29	21	20	18	34	20	24	12	9	5	12	23	15	18	33	28	26	18	22	12	14	11	10	23	21	15	15	16	25	18
Endogenous1	hsa-miR-320d	28	47	43	49	34	38	25	82	38	53	22	55	27	12	11	9	17	25	24	24	26	26	38	21	23	14	10	13	8	26	21	24	21	20	35	30	23	9	11	11	13	19	19	24	22	27	22	24
Endogenous1	hsa-miR-320e	3	6	6	10	1	5	2	8	6	3	7	1	41	27	34	31	28	55	53	38	50	68	54	58	48	33	32	33	44	40	70	67	70	66	73	38	42	31	22	52	29	76	64	77	62	51	57	39
Endogenous1	hsa-miR-323a-3p	7	7	9	7	8	10	13	10	10	5	10	7	23	15	14	7	12	23	22	22	18	23	23	27	19	18	10	9	10	14	31	34	32	20	28	23	27	22	16	10	10	19	28	26	19	16	25	22
Endogenous1	hsa-miR-323a-5p	9	4	13	10	16	12	13	9	11	6	15	11	39	20	21	16	23	37	45	24	37	42	41	20	31	16	17	22	16	30	36	43	52	35	46	38	38	23	23	17	17	41	33	35	19	24	37	34
Endogenous1	hsa-miR-323b-3p	12	10	12	16	12	13	13	14	17	11	14	9	51	25	25	20	22	30	45	26	43	34	47	46	30	19	13	20	9	36	46	49	29	44	61	37	48	28	17	13	20	42	39	46	33	25	33	22
Endogenous1	hsa-miR-323b-5p	6	1	3	5	2	3	4	4	5	4	2	1	55	19	19	27	17	34	34	34	38	56	38	35	38	30	32	20	14	32	47	36	43	46	36	45	36	24	23	23	22	33	40	32	37	33	38	31
Endogenous1	hsa-miR-324-3p	9	9	11	16	11	14	8	11	5	18	6	14	23	10	9	20	16	30	21	20	10	17	28	25	20	18	9	16	12	16	22	24	29	30	34	28	22	7	13	11	13	19	15	24	18	17	29	19
Endogenous1	hsa-miR-324-5p	11	19	13	10	10	12	14	10	14	21	15	9	32	20	16	16	21	38	37	29	43	31	46	31	42	26	18	27	20	38	71	59	34	44	56	38	31	28	24	24	17	48	95	49	27	26	36	38
Endogenous1	hsa-miR-325	14	11	9	25	9	40	15	11	10	12	8	16	25	8	16	19	14	34	25	26	28	27	24	16	32	17	20	13	12	30	32	36	29	33	42	26	26	27	20	12	16	24	26	38	24	20	26	26
Endogenous1	hsa-miR-326	3	6	2	5	3	4	3	7	5	5	4	7	22	12	4	12	7	12	21	17	14	10	27	22	17	15	14	9	7	12	24	20	26	20	15	20	11	10	8	11	10	20	20	22	11	11	16	15
Endogenous1	hsa-miR-328	10	13	9	14	9	4	9	3	8	13	12	7	37	23	23	20	19	53	32	27	40	36	53	22	45	16	17	25	22	29	47	40	51	48	38	39	33	38	17	19	22	36	34	43	32	30	30	41
Endogenous1	hsa-miR-329	7	7	7	4	5	1	6	4	3	14	3	4	55	22	21	27	16	37	55	34	55	51	62	41	61	24	29	25	21	30	69	49	60	51	58	59	50	34	28	15	19	45	56	77	53	52	59	49
Endogenous1	hsa-miR-330-3p	18	10	16	17	16	14	5	10	6	14	12	14	57	26	32	24	23	52	59	37	63	48	61	51	49	26	37	31	20	45	49	58	53	52	54	50	43	34	28	31	25	62	46	55	35	41	39	46
Endogenous1	hsa-miR-330-5p	5	2	4	1	5	1	2	2	7	4	8	4	30	17	22	13	15	33	49	31	35	32	48	35	35	12	17	21	11	30	37	34	44	46	55	37	23	29	16	14	22	36	34	41	31	35	31	40
Endogenous1	hsa-miR-331-3p	11	10	6	14	5	8	8	6	7	11	9	11	33	26	21	14	14	38	52	20	36	47	50	40	32	12	19	17	22	37	46	45	41	36	42	38	39	24	20	12	15	33	41	29	39	27	34	34
Endogenous1	hsa-miR-331-5p	4	3	3	1	4	3	8	4	4	5	4	4	24	18	14	14	18	33	52	30	35	42	39	35	23	20	17	17	14	23	34	37	27	22	43	34	37	15	19	15	18	39	31	39	25	19	30	41
Endogenous1	hsa-miR-335-5p	8	11	10	9	16	11	7	16	14	17	9	11	57	40	38	47	34	56	53	42	53	51	57	51	43	32	35	35	25	46	70	45	48	61	60	47	39	35	22	27	35	41	43	43	42	27	33	30
Endogenous1	hsa-miR-337-3p	25	29	33	36	16	12	26	17	21	24	14	24	51	44	40	49	30	53	67	43	46	53	60	54	40	38	29	33	39	59	47	39	59	44	54	38	53	30	32	28	20	39	41	51	35	27	25	47
Endogenous1	hsa-miR-337-5p	6	16	19	14	18	9	10	13	17	11	11	13	51	31	38	31	25	50	56	29	30	50	52	39	32	39	22	27	22	47	43	44	39	47	49	33	32	37	36	28	28	39	35	34	19	31	27	33
Endogenous1	hsa-miR-338-3p	32	31	25	30	26	25	18	9	20	34	21	22	160	51	45	45	42	39	82	60	93	351	74	78	47	47	81	45	59	46	49	49	64	45	54	51	48	45	36	33	38	85	52	60	44	153	46	66
Endogenous1	hsa-miR-338-5p	9	4	6	2	2	4	5	5	4	5	5	6	40	31	23	22	27	24	48	26	39	36	55	40	29	38	30	36	25	38	32	45	50	33	44	37	37	27	20	23	21	22	30	38	35	19	24	25
Endogenous1	hsa-miR-339-3p	9	15	5	11	15	8	10	11	9	16	9	8	49	28	26	35	35	41	34	39	34	27	51	39	32	20	37	27	22	37	37	33	44	45	47	41	38	22	24	21	25	34	31	45	18	24	37	27
Endogenous1	hsa-miR-339-5p	3	4	1	4	4	9	3	5	4	6	4	3	29	14	7	10	8	28	22	13	24	17	34	23	25	12	11	9	13	20	23	29	21	19	27	31	23	20	12	10	10	28	23	29	19	13	12	19
Endogenous1	hsa-miR-33a-5p	14	13	10	15	5	10	9	10	14	16	16	14	49	30	33	44	29	42	48	42	45	41	56	41	30	26	34	14	29	48	42	40	37	42	31	37	46	19	18	28	26	40	41	41	28	27	31	43
Endogenous1	hsa-miR-33b-5p	16	9	13	10	7	4	6	8	10	8	8	16	23	16	16	10	15	24	34	31	22	16	38	24	25	12	12	15	9	18	26	22	30	29	39	26	21	17	14	8	16	28	25	30	19	17	19	18
Endogenous1	hsa-miR-340-5p	6	7	7	10	8	5	4	7	9	9	5	8	28	12	10	13	8	21	22	19	19	19	29	18	24	11	17	22	18	21	27	39	28	25	34	19	21	10	18	7	12	26	54	24	21	24	16	18
Endogenous1	hsa-miR-342-3p	11	18	17	30	16	28	17	32	12	38	8	25	37	18	17	18	21	36	52	52	40	48	52	53	28	21	21	30	18	43	50	39	62	58	61	48	33	29	31	36	28	60	88	67	40	39	47	30
Endogenous1	hsa-miR-342-5p	3	8	3	14	6	6	2	3	5	4	7	3	29	12	12	10	10	24	23	20	18	26	31	20	20	12	15	11	12	19	16	23	26	18	27	20	17	11	9	9	9	33	17	24	15	16	20	27
Endogenous1	hsa-miR-345-5p	15	20	16	18	13	20	13	7	6	11	10	17	39	17	14	14	17	24	40	35	29	27	39	23	28	20	16	14	11	40	33	38	27	30	52	38	30	16	13	16	11	31	33	27	22	14	27	32
Endogenous1	hsa-miR-346	15	11	17	20	17	11	13	11	12	7	11	14	32	19	21	12	14	23	30	31	28	30	34	24	28	20	15	17	11	29	41	29	39	30	40	52	35	20	18	19	17	35	37	27	22	23	24	30
Endogenous1	hsa-miR-34a-5p	5	12	9	14	11	11	8	9	8	8	10	7	49	25	17	19	12	33	38	28	25	31	38	21	39	21	15	18	18	39	37	33	38	50	42	24	30	20	12	18	17	22	30	34	31	28	24	37
Endogenous1	hsa-miR-34b-3p	5	6	4	3	4	3	2	2	2	2	6	4	31	15	20	18	12	30	40	36	33	24	43	31	48	17	22	11	11	29	46	34	44	36	47	47	39	32	23	12	19	46	29	40	28	34	35	34
Endogenous1	hsa-miR-34c-3p	14	18	11	14	10	8	3	8	7	43	12	10	59	34	38	31	22	42	40	37	49	53	46	36	45	32	33	33	27	44	49	45	38	45	46	41	46	30	24	26	13	52	46	41	28	31	36	35
Endogenous1	hsa-miR-34c-5p	10	11	14	46	13	35	21	16	12	21	10	28	36	23	16	14	27	37	40	37	30	55	49	39	33	16	10	28	21	45	40	42	33	44	87	42	23	18	18	27	26	89	54	72	21	42	36	36
Endogenous1	hsa-miR-3605-5p	15	11	19	13	7	10	7	9	17	12	7	8	37	30	29	24	48	38	54	34	41	46	46	33	28	36	23	30	22	38	44	51	46	41	51	47	36	31	19	17	34	39	35	42	26	34	34	31
Endogenous1	hsa-miR-361-3p	162	169	144	176	143	115	104	95	129	140	135	151	55	32	29	34	38	73	52	53	62	48	60	54	53	45	40	38	45	45	54	60	66	63	65	63	56	55	43	35	45	51	66	48	48	45	49	45
Endogenous1	hsa-miR-361-5p	30	20	19	34	15	16	19	14	14	19	22	9	42	23	19	24	19	39	49	30	38	47	40	32	36	21	14	27	19	30	43	52	44	35	54	41	38	29	18	26	19	42	89	51	32	27	30	29
Endogenous1	hsa-miR-3614-5p	6	20	13	14	13	16	11	11	13	25	12	19	42	14	20	20	14	27	23	33	33	29	46	33	35	25	21	25	12	32	20	31	35	30	49	40	28	20	20	23	23	27	35	21	29	30	40	27
Endogenous1	hsa-miR-362-3p	5	3	5	6	6	7	8	6	7	5	2	6	22	8	15	6	12	24	25	14	18	21	34	23	23	13	10	16	15	21	22	26	25	32	30	11	23	21	14	5	12	23	26	28	20	19	29	18
Endogenous1	hsa-miR-362-5p	4	5	6	5	5	8	4	8	3	7	5	12	28	14	15	8	8	27	25	31	22	24	39	15	24	20	18	14	14	29	29	34	27	25	31	21	25	20	12	11	18	31	28	27	20	15	32	26
Endogenous1	hsa-miR-363-3p	1	1	1	1	1	1	1	1	1	1	1	1	1	1	1	1	1	1	1	1	1	1	1	1	1	1	1	1	1	1	1	1	1	1	55	1	1	1	1	1	1	1	1	1	1	1	1	1
Endogenous1	hsa-miR-365a-3p	3	2	4	6	4	3	2	2	4	4	2	1	32	14	5	12	9	23	24	17	30	26	33	22	25	19	13	22	8	16	26	26	19	22	31	25	14	18	12	15	12	26	35	19	17	16	23	27
Endogenous1	hsa-miR-367-3p	16	11	12	11	8	8	6	7	11	13	7	11	43	46	29	38	24	41	43	36	45	36	48	41	31	28	33	33	26	41	34	42	36	42	51	39	40	29	28	15	18	33	34	40	24	21	37	33
Endogenous1	hsa-miR-3676-3p	7	17	9	11	5	7	11	5	11	7	12	11	22	14	7	8	8	18	16	25	17	13	18	11	30	18	9	6	8	27	30	22	11	22	29	28	18	14	12	8	10	21	19	27	11	21	12	22
Endogenous1	hsa-miR-369-3p	15	15	14	15	15	8	18	12	15	9	14	22	33	25	26	16	20	43	38	34	44	34	32	20	21	25	17	30	19	31	28	47	38	34	33	27	33	17	19	11	10	28	35	29	23	10	22	24
Endogenous1	hsa-miR-369-5p	8	13	8	8	9	7	3	7	3	7	8	9	40	33	20	18	17	29	28	31	38	32	39	26	29	17	16	33	22	19	24	26	34	26	27	34	20	22	15	20	17	31	23	32	20	16	24	21
Endogenous1	hsa-miR-3690	11	8	7	7	5	5	6	6	11	14	15	9	50	30	17	23	19	40	56	38	37	47	52	24	35	28	29	21	20	34	48	42	53	48	50	40	42	28	21	18	29	45	46	46	37	32	42	34
Endogenous1	hsa-miR-370	9	15	13	9	12	12	8	10	13	7	12	7	55	33	20	26	30	36	48	30	39	36	44	34	34	36	23	23	16	28	29	34	39	29	40	47	39	23	26	20	16	26	44	42	27	22	33	28
Endogenous1	hsa-miR-371a-3p	145	198	199	195	156	165	127	150	132	163	140	170	56	36	33	40	56	55	52	63	53	61	59	44	39	38	56	49	41	46	59	51	70	64	62	64	61	52	38	39	60	50	72	71	50	46	68	57
Endogenous1	hsa-miR-371a-5p	5	4	4	5	8	4	4	6	8	5	8	3	24	12	16	14	17	33	18	22	19	25	50	21	34	19	9	17	14	28	29	31	37	17	26	27	24	17	13	13	12	29	34	22	26	22	28	31
Endogenous1	hsa-miR-371b-3p	4	9	12	4	5	4	3	5	7	5	5	8	24	10	15	13	5	29	22	29	22	18	31	19	28	20	4	7	10	23	26	33	29	25	29	27	21	16	7	12	12	27	28	29	19	16	21	30
Endogenous1	hsa-miR-371b-5p	6	5	3	5	6	5	9	3	2	7	8	2	27	6	14	6	10	22	33	17	22	25	27	21	18	22	13	11	7	13	21	31	18	29	28	16	28	19	10	16	6	20	15	17	19	17	24	19
Endogenous1	hsa-miR-372	10	5	4	15	8	9	6	3	9	13	8	12	45	29	20	22	31	55	54	50	41	52	65	32	44	31	32	28	21	29	46	50	51	47	49	45	42	35	18	24	22	39	48	43	38	49	45	42
Endogenous1	hsa-miR-373-3p	7	7	4	8	3	3	3	4	5	3	7	10	30	14	9	22	22	37	35	33	24	18	30	29	22	20	15	9	19	24	22	37	31	27	34	30	20	20	17	11	12	24	22	24	24	19	31	19
Endogenous1	hsa-miR-374a-5p	28	24	32	103	28	149	26	42	20	57	21	46	36	28	29	42	21	53	64	40	46	84	74	67	63	47	26	62	51	100	121	80	58	59	121	57	42	41	25	86	45	184	283	129	61	73	80	76
Endogenous1	hsa-miR-374b-5p	6	10	8	23	8	18	12	21	12	13	11	7	42	12	17	15	25	37	44	37	23	27	50	42	35	27	21	20	17	33	54	45	35	38	56	32	36	27	18	28	18	35	64	52	34	21	44	48
Endogenous1	hsa-miR-374c-5p	3	8	2	6	2	5	6	6	9	8	9	8	21	8	13	13	15	21	27	20	26	31	32	26	23	12	14	11	14	23	21	28	31	28	21	29	26	17	12	9	15	9	24	19	20	13	15	25
Endogenous1	hsa-miR-375	4	8	6	4	2	7	7	7	10	4	7	5	59	33	31	13	22	57	69	48	46	46	77	34	64	30	25	24	11	39	58	52	66	41	68	56	56	34	27	29	13	53	46	65	41	39	60	57
Endogenous1	hsa-miR-376a-3p	18	11	26	25	14	10	9	8	12	15	15	16	105	52	46	35	28	60	74	65	80	192	94	78	68	35	43	36	39	61	66	78	61	70	66	61	60	60	33	43	28	64	58	51	40	50	50	69
Endogenous1	hsa-miR-376b	9	10	7	5	2	6	5	5	2	5	6	6	29	20	17	13	21	37	43	44	31	34	60	32	22	23	17	14	8	28	39	38	44	40	42	53	28	25	24	21	16	43	45	47	27	22	39	37
Endogenous1	hsa-miR-376c	4	2	5	8	3	8	9	7	8	5	6	4	78	35	27	17	27	33	56	49	34	132	66	62	46	25	30	21	26	47	47	51	47	43	59	46	44	27	22	21	32	46	52	57	38	46	33	43
Endogenous1	hsa-miR-377-3p	12	5	6	11	5	7	2	8	8	10	9	13	31	13	14	18	19	32	31	32	27	25	47	34	30	14	9	16	11	28	33	30	25	34	44	28	25	14	9	11	12	29	39	26	29	22	30	20
Endogenous1	hsa-miR-378a-3p+hsa-miR-378i	17	8	16	26	13	21	8	9	15	12	9	11	65	36	32	32	30	32	51	51	40	62	51	38	56	28	22	30	24	38	41	38	53	37	27	35	32	26	13	28	16	43	29	58	28	32	27	26
Endogenous1	hsa-miR-378b	10	11	5	8	8	5	6	5	9	10	19	9	45	29	24	26	28	36	49	38	29	47	38	28	26	17	20	23	18	30	26	36	32	34	55	31	22	24	23	22	19	29	34	28	23	32	30	36
Endogenous1	hsa-miR-378c	18	18	18	28	13	20	14	16	10	19	19	15	30	15	13	15	16	18	33	33	19	24	32	21	24	15	8	15	13	32	29	22	25	34	36	36	21	14	10	15	20	30	23	32	27	18	22	31
Endogenous1	hsa-miR-378d	6	11	9	20	11	21	12	18	13	21	9	19	41	21	18	13	17	38	31	29	27	34	48	33	30	26	8	23	18	31	27	35	44	41	65	46	41	24	19	12	22	56	43	32	26	38	36	16
Endogenous1	hsa-miR-378e	107	94	104	126	65	64	99	73	79	106	97	102	168	171	197	230	200	171	236	191	226	193	228	169	164	164	134	179	162	161	198	174	281	183	187	127	141	131	125	117	147	149	125	171	111	94	107	193
Endogenous1	hsa-miR-378f	12	16	12	15	9	4	6	8	20	9	10	8	43	33	22	24	24	49	44	53	22	50	54	38	43	33	25	29	20	41	58	51	37	49	64	45	39	32	18	19	22	36	33	60	37	28	31	29
Endogenous1	hsa-miR-378g	9	2	3	8	6	7	5	2	7	8	6	5	34	9	14	14	11	26	38	29	22	25	34	23	15	15	14	8	6	25	32	32	34	38	38	27	25	11	16	23	12	31	25	34	29	19	18	20
Endogenous1	hsa-miR-378h	8	8	12	14	12	12	8	7	9	5	6	7	43	20	19	17	20	34	37	33	35	41	47	38	35	18	20	21	12	41	47	46	56	34	47	44	44	30	24	24	26	43	29	43	29	27	33	28
Endogenous1	hsa-miR-379-5p	3	4	2	7	9	7	4	7	4	8	4	5	29	11	12	15	11	15	22	18	17	20	23	21	27	13	8	10	8	33	19	33	27	33	27	22	23	13	19	15	14	32	25	29	19	25	24	23
Endogenous1	hsa-miR-380-3p	2	3	3	6	1	1	2	4	5	3	5	3	25	14	14	18	14	37	43	29	27	28	41	28	31	23	21	22	10	29	40	38	46	29	36	41	24	23	25	21	19	25	44	42	29	22	22	30
Endogenous1	hsa-miR-381	3	2	2	5	3	2	7	2	4	6	6	7	26	20	18	14	15	28	21	35	32	23	43	28	26	21	18	19	13	23	40	24	23	39	33	27	25	26	18	13	17	32	37	38	33	35	27	31
Endogenous1	hsa-miR-382-5p	14	11	10	9	4	5	4	5	8	13	8	7	38	33	19	14	25	36	42	43	42	42	50	28	41	33	19	15	21	32	43	45	51	42	60	41	35	32	23	24	18	37	42	61	51	32	32	42
Endogenous1	hsa-miR-383	4	10	3	4	3	5	5	5	1	6	5	4	55	19	23	16	24	33	49	38	32	36	56	34	46	20	25	22	24	34	39	55	46	52	47	46	44	22	14	17	30	30	45	47	41	30	45	31
Endogenous1	hsa-miR-384	2	3	1	6	1	2	2	7	4	8	13	1	32	16	12	12	14	22	36	32	23	28	39	25	25	23	8	17	9	14	26	34	38	33	46	33	24	27	15	12	19	22	33	40	31	14	25	31
Endogenous1	hsa-miR-3928	5	10	5	4	4	5	1	5	5	5	5	6	48	13	13	17	24	35	41	32	26	42	58	34	38	15	18	15	11	23	43	44	39	40	64	54	36	22	16	12	8	36	33	38	26	20	27	35
Endogenous1	hsa-miR-3934	14	10	13	14	7	14	11	10	11	15	10	19	35	17	14	18	15	34	37	36	34	34	31	33	26	16	8	12	12	30	41	32	41	42	38	46	26	20	14	12	14	46	40	26	23	19	28	33
Endogenous1	hsa-miR-409-3p	7	18	18	13	6	7	8	8	9	12	2	6	42	21	24	26	17	46	48	19	42	39	59	32	37	26	24	26	16	34	62	52	47	47	45	59	30	32	22	19	24	37	49	47	32	30	52	34
Endogenous1	hsa-miR-409-5p	5	13	10	15	11	10	16	15	10	8	6	3	42	39	35	41	32	44	53	34	36	43	51	32	41	27	28	21	23	27	43	38	40	31	61	33	26	24	27	21	18	33	33	38	32	27	23	31
Endogenous1	hsa-miR-410	11	13	18	6	13	13	15	9	9	8	7	10	31	24	17	17	15	43	41	25	34	20	34	20	30	22	19	15	23	24	22	23	22	25	36	23	24	29	12	13	16	21	25	25	22	28	23	14
Endogenous1	hsa-miR-411-5p	21	18	17	19	9	14	19	17	5	18	8	20	44	33	25	32	27	47	41	33	39	46	42	26	28	32	22	17	17	35	44	37	33	36	44	36	30	23	19	32	30	23	30	28	25	17	28	32
Endogenous1	hsa-miR-412	17	16	11	7	10	4	15	6	9	18	10	8	55	32	26	26	42	53	52	52	49	43	47	32	44	25	25	18	20	41	36	41	48	40	72	47	47	33	23	19	23	46	36	37	19	35	42	40
Endogenous1	hsa-miR-421	8	10	10	10	6	6	6	6	6	15	7	11	40	17	20	11	14	28	34	30	29	25	45	27	33	21	20	15	14	19	36	20	44	25	44	38	30	22	14	18	15	37	36	27	24	21	23	27
Endogenous1	hsa-miR-422a	5	5	5	4	4	1	3	4	3	4	6	6	42	21	27	19	22	42	60	40	35	52	52	43	35	22	29	22	29	36	45	50	57	34	44	50	41	38	23	23	29	40	55	54	45	37	31	48
Endogenous1	hsa-miR-423-3p	13	9	12	15	12	10	17	7	10	14	16	13	30	28	22	24	24	34	45	33	29	29	47	30	43	13	19	18	22	46	41	42	37	30	52	32	37	21	14	22	17	39	42	36	30	26	31	39
Endogenous1	hsa-miR-423-5p	10	12	18	54	16	30	15	17	12	25	7	27	17	6	10	9	12	24	19	18	11	21	21	18	17	11	6	15	19	18	21	18	21	14	24	19	18	6	9	10	11	20	33	28	14	18	15	14
Endogenous1	hsa-miR-424-5p	6	9	1	6	5	5	6	2	5	5	3	6	34	29	11	17	12	28	45	26	35	34	45	21	35	21	20	8	12	33	31	37	32	37	44	37	23	15	10	13	13	35	40	37	35	18	32	32
Endogenous1	hsa-miR-425-5p	5	7	19	54	15	73	27	36	15	33	10	46	30	19	10	12	9	27	33	33	35	41	31	31	32	16	13	17	16	54	43	30	38	29	47	36	25	22	15	23	14	60	64	47	35	33	41	35
Endogenous1	hsa-miR-4284	9	14	13	10	15	18	12	8	13	12	12	9	48	17	28	26	20	25	45	38	28	41	45	28	32	24	18	14	22	23	38	39	52	44	50	51	37	25	23	17	26	34	30	43	40	35	34	27
Endogenous1	hsa-miR-4286	15	26	23	29	14	22	16	11	15	30	15	22	35	19	26	19	12	45	48	44	53	47	56	30	36	29	26	30	36	57	59	52	49	62	43	40	30	26	20	26	29	53	49	80	45	41	41	37
Endogenous1	hsa-miR-429	5	12	5	8	7	13	14	9	11	11	12	15	40	23	8	16	13	36	36	29	34	26	46	43	21	16	12	21	15	33	30	45	34	32	44	39	37	32	17	13	14	24	36	37	21	27	33	33
Endogenous1	hsa-miR-431-5p	2	3	6	7	4	5	3	3	11	4	3	3	39	24	17	18	24	42	39	26	39	50	53	28	30	23	20	20	9	28	37	41	42	43	33	35	34	20	16	20	25	33	38	43	26	19	34	37
Endogenous1	hsa-miR-432-5p	4	8	7	7	4	5	8	4	6	2	6	9	41	18	17	16	21	37	60	34	37	49	42	44	36	23	24	21	15	28	60	49	47	52	61	55	38	34	30	32	22	45	46	51	42	28	50	34
Endogenous1	hsa-miR-433	1	5	7	3	4	4	4	8	4	4	7	4	39	15	14	20	10	32	44	29	37	34	44	33	40	20	11	15	14	33	41	51	36	27	36	38	28	32	15	18	16	28	30	43	27	23	25	33
Endogenous1	hsa-miR-4421	13	22	9	14	9	4	15	12	12	11	11	12	56	28	20	16	28	44	47	43	33	44	60	51	37	31	26	34	15	49	60	55	60	59	75	58	46	42	20	22	30	51	49	58	35	48	34	48
Endogenous1	hsa-miR-4425	13	21	9	18	15	15	9	10	12	13	13	14	41	11	16	19	8	24	36	25	13	35	35	14	26	13	14	15	10	18	26	29	25	23	26	38	28	18	14	16	10	34	25	28	18	15	23	29
Endogenous1	hsa-miR-4431	16	12	14	17	12	12	14	14	18	19	9	17	50	30	18	29	32	31	39	27	25	26	38	35	29	22	24	26	22	28	26	29	32	35	36	32	28	22	21	14	22	22	27	21	19	17	20	25
Endogenous1	hsa-miR-4435	11	12	8	9	13	8	6	8	5	10	13	7	40	21	17	12	18	41	33	39	40	36	36	31	27	25	13	15	17	31	42	42	42	38	55	46	35	25	21	10	16	38	26	24	20	29	24	36
Endogenous1	hsa-miR-4443	1	1	1	1	1	1	1	1	1	1	1	1	71	1	1	1	1	163	251	225	179	160	204	177	93	1	1	1	1	25	195	170	213	171	161	154	123	1	1	1	1	97	219	224	119	147	160	137
Endogenous1	hsa-miR-4448	7	1	6	6	3	4	5	5	5	9	4	6	43	29	21	16	25	39	45	51	43	45	60	36	42	30	26	21	15	41	53	54	47	45	66	48	41	37	27	29	18	46	35	43	39	33	51	41
Endogenous1	hsa-miR-4451	10	13	14	29	7	11	18	12	9	10	27	12	46	16	13	14	13	31	31	34	17	42	40	19	26	17	13	18	9	24	31	24	36	30	38	33	37	16	21	19	16	32	35	41	33	22	25	24
Endogenous1	hsa-miR-4454	73	94	130	91	35	66	39	100	96	150	21	67	59	28	49	77	44	65	132	74	91	90	71	80	69	61	29	103	84	118	132	126	82	76	86	50	51	29	26	73	36	113	195	188	121	85	46	50
Endogenous1	hsa-miR-4455	10	15	15	25	14	11	12	8	14	19	21	24	107	31	28	33	30	56	53	55	49	165	82	74	54	25	42	46	24	39	49	61	54	50	74	56	40	37	38	19	32	66	36	70	40	39	45	53
Endogenous1	hsa-miR-4458	19	12	13	10	12	14	11	20	16	16	17	9	63	43	36	34	37	51	51	54	42	48	69	40	40	34	35	34	20	37	59	43	59	36	73	56	43	28	29	29	22	32	43	44	43	24	35	35
Endogenous1	hsa-miR-4461	11	11	7	7	10	8	9	5	4	9	10	4	69	39	27	35	30	46	55	55	40	53	85	43	43	24	31	30	17	33	60	50	60	58	68	61	40	40	26	27	35	44	55	61	50	57	52	58
Endogenous1	hsa-miR-448	17	13	25	20	18	11	14	11	14	39	45	10	44	31	32	22	14	50	44	48	50	53	67	38	36	21	30	28	18	39	41	47	58	37	60	61	46	26	22	23	17	54	54	52	50	32	48	46
Endogenous1	hsa-miR-4484	9	3	5	7	9	5	4	9	6	9	6	8	30	24	18	15	8	23	25	22	19	20	35	25	20	13	23	14	9	27	16	29	27	29	41	31	23	20	19	9	11	27	21	27	19	22	19	27
Endogenous1	hsa-miR-4485	2	2	1	8	4	1	1	4	2	6	1	6	11	14	5	9	4	12	14	15	18	15	18	12	28	9	10	8	2	9	20	17	18	17	15	16	15	9	4	6	8	15	17	18	21	9	5	14
Endogenous1	hsa-miR-4488	9	9	4	13	6	7	10	5	6	15	11	5	39	27	23	18	32	57	45	39	35	34	68	49	54	27	22	30	22	35	53	39	60	50	57	41	45	35	40	21	26	44	42	45	41	44	49	37
Endogenous1	hsa-miR-449a	4	11	15	13	9	6	10	4	4	9	11	14	37	14	14	17	21	40	45	48	35	37	42	34	38	20	10	18	19	30	40	45	38	43	52	44	38	29	19	27	16	33	29	31	32	13	33	32
Endogenous1	hsa-miR-449b-5p	3	5	3	5	2	5	2	1	4	3	5	2	30	17	18	11	4	29	36	35	30	28	36	29	28	18	10	11	13	21	22	41	38	36	45	22	25	26	21	18	12	24	39	31	32	20	25	26
Endogenous1	hsa-miR-449c-5p	17	14	8	10	8	11	10	6	12	9	7	16	47	41	30	31	31	47	49	23	44	38	48	24	24	29	19	31	24	25	52	48	50	48	52	42	23	31	26	23	23	24	46	43	20	24	38	35
Endogenous1	hsa-miR-4508	6	7	8	8	9	8	5	7	3	3	4	4	27	13	8	4	16	22	16	25	16	16	31	21	19	15	11	9	9	22	18	24	28	29	26	29	23	22	14	10	6	22	27	27	19	14	22	13
Endogenous1	hsa-miR-450a-5p	21	19	19	24	7	18	19	11	18	15	18	11	49	37	32	26	41	43	59	46	37	38	37	36	38	27	34	29	22	36	39	34	34	32	54	53	34	24	17	25	18	49	42	48	37	28	35	40
Endogenous1	hsa-miR-450b-3p	18	28	17	27	19	18	21	13	15	14	12	13	55	32	28	30	40	38	72	46	35	43	47	40	49	33	28	35	30	18	46	47	51	30	42	40	39	28	28	24	31	44	37	30	30	25	26	31
Endogenous1	hsa-miR-450b-5p	26	27	15	21	14	11	15	21	24	21	22	17	64	33	31	42	47	53	53	39	50	57	55	41	41	32	27	34	29	39	45	39	56	34	50	36	50	27	35	16	26	38	35	36	41	25	41	38
Endogenous1	hsa-miR-4516	4	13	9	12	10	5	8	8	6	13	8	7	36	16	19	12	15	25	34	22	36	27	41	29	28	18	14	11	12	24	27	35	36	22	35	30	33	11	22	12	21	23	42	51	21	28	27	26
Endogenous1	hsa-miR-451a	1291	1705	4543	33866	7410	38493	14836	13298	3583	10064	3024	20612	5663	2406	2920	2272	1429	5641	6686	3562	5699	15624	7420	14855	843	4314	1111	10294	8253	18321	9629	6864	5999	9119	34165	8418	1363	2164	2678	11866	7828	38102	23988	22419	5496	14362	13700	5170
Endogenous1	hsa-miR-452-5p	2	2	6	5	3	1	7	1	3	4	5	2	29	12	8	14	9	24	21	20	18	19	34	18	20	13	12	17	6	30	31	24	20	26	24	40	20	23	13	13	17	24	23	39	17	20	13	24
Endogenous1	hsa-miR-4521	6	10	11	5	6	14	9	7	6	12	11	12	40	20	20	17	19	24	42	39	30	44	39	32	21	11	10	17	12	26	32	31	40	41	44	41	33	23	13	17	20	19	43	35	28	29	23	26
Endogenous1	hsa-miR-4531	14	9	15	14	11	13	7	5	18	7	15	15	77	26	20	26	25	42	33	41	40	100	59	49	43	27	28	28	29	42	30	40	45	27	46	43	34	36	21	22	20	42	41	46	30	33	46	34
Endogenous1	hsa-miR-4532	5	6	6	4	7	3	4	5	2	6	8	2	43	22	18	17	16	33	56	49	33	40	43	31	37	22	17	18	15	28	41	56	39	47	44	55	41	46	25	20	24	50	40	36	31	35	33	36
Endogenous1	hsa-miR-454-3p	3	5	2	19	9	25	5	7	4	8	6	8	24	9	7	9	10	23	18	15	7	18	24	25	20	22	17	14	14	18	18	26	19	32	47	25	13	11	16	13	12	38	27	23	17	21	22	19
Endogenous1	hsa-miR-455-3p	4	7	4	4	5	5	7	5	5	1	4	3	35	15	13	17	20	29	32	29	33	27	41	21	33	18	18	15	10	33	34	28	33	34	24	39	36	26	21	15	12	28	28	20	27	29	29	25
Endogenous1	hsa-miR-455-5p	4	3	1	9	5	3	4	9	11	6	4	2	29	15	13	14	19	25	18	28	24	16	40	20	22	15	11	17	12	26	26	25	20	14	32	25	26	16	15	16	9	20	19	22	20	15	18	28
Endogenous1	hsa-miR-4647	10	6	4	3	5	3	1	2	6	8	3	4	54	30	16	22	21	43	51	52	43	51	50	30	35	27	16	18	21	34	51	57	58	59	60	51	51	29	22	23	19	39	45	43	44	38	48	40
Endogenous1	hsa-miR-4741	11	7	8	11	5	4	3	9	5	8	6	2	59	30	26	20	23	44	49	49	44	46	64	37	45	25	29	22	25	33	49	69	64	53	74	60	52	38	24	17	22	51	47	53	35	36	52	40
Endogenous1	hsa-miR-4792	4	5	8	8	2	6	7	1	2	5	8	4	45	22	24	13	17	40	41	31	42	33	51	21	21	22	13	21	14	35	32	44	50	39	41	37	31	20	24	12	21	38	27	43	32	27	26	37
Endogenous1	hsa-miR-483-3p	5	7	5	10	3	13	5	9	4	3	6	5	40	29	23	13	20	35	38	57	39	72	55	53	29	25	27	18	19	35	34	56	62	33	59	43	60	32	29	22	33	62	55	38	36	41	40	47
Endogenous1	hsa-miR-483-5p	9	10	6	17	8	10	11	14	9	10	6	11	37	19	15	14	15	33	44	31	27	31	37	37	31	19	12	4	13	26	49	43	34	31	35	31	28	16	13	15	12	26	32	47	31	28	24	34
Endogenous1	hsa-miR-484	11	9	8	14	5	15	8	3	5	13	6	8	49	23	17	25	23	47	44	49	42	51	52	36	45	32	17	24	21	44	46	50	41	41	48	59	36	31	17	31	27	53	50	54	29	39	35	40
Endogenous1	hsa-miR-485-3p	23	22	10	19	3	6	8	5	8	12	2	5	47	23	28	29	29	36	62	50	44	41	40	42	39	34	27	20	19	31	39	40	37	43	54	40	44	27	25	23	24	41	40	48	27	28	24	31
Endogenous1	hsa-miR-485-5p	9	15	12	21	16	17	12	5	11	17	7	10	60	26	25	28	38	42	49	46	43	41	52	34	32	25	26	28	19	43	43	40	40	40	36	39	32	29	22	23	26	36	48	36	39	23	33	38
Endogenous1	hsa-miR-486-3p	19	13	17	30	13	33	6	21	16	25	5	22	36	37	21	24	29	36	39	33	36	55	54	37	36	26	24	29	23	43	29	27	39	34	53	38	27	22	19	29	19	48	25	35	27	19	31	26
Endogenous1	hsa-miR-487a	14	26	14	20	9	8	23	12	15	21	22	15	44	35	25	30	32	29	51	44	38	48	50	35	49	33	29	23	29	39	40	45	39	38	46	40	34	30	29	24	24	29	30	34	29	33	34	25
Endogenous1	hsa-miR-487b	11	19	12	17	13	6	10	12	6	11	9	14	38	22	25	33	25	25	31	26	31	36	29	28	21	25	17	26	23	21	34	31	34	30	33	31	20	23	20	18	19	26	29	22	23	23	22	33
Endogenous1	hsa-miR-488-3p	12	15	22	19	14	7	14	6	9	11	13	11	28	19	6	13	13	24	27	25	23	23	35	20	25	8	10	8	10	26	30	21	26	31	39	23	26	13	13	7	10	27	20	27	24	17	23	33
Endogenous1	hsa-miR-489	108	122	97	137	65	87	69	62	77	79	114	101	78	47	39	45	48	54	76	75	58	76	72	56	63	51	38	48	36	53	53	70	70	67	63	60	45	41	34	39	44	41	74	55	55	38	45	56
Endogenous1	hsa-miR-490-3p	8	3	4	6	4	3	2	2	2	2	4	3	34	19	11	21	12	29	36	18	30	28	36	27	33	22	18	13	13	23	28	33	30	26	26	24	27	10	13	13	16	23	16	25	18	18	19	32
Endogenous1	hsa-miR-490-5p	4	5	5	4	6	2	6	7	3	8	7	2	51	22	18	17	24	57	36	40	30	61	72	37	41	31	17	19	15	37	47	51	56	58	49	61	30	29	28	22	23	40	28	48	31	39	40	36
Endogenous1	hsa-miR-491-3p	1	4	3	2	4	3	3	4	2	6	3	2	30	20	10	15	8	30	33	26	33	31	36	22	31	19	11	8	11	16	46	31	47	26	28	35	17	19	10	9	8	25	33	33	15	28	25	26
Endogenous1	hsa-miR-491-5p	10	12	4	9	5	5	8	5	8	5	8	3	40	22	23	21	19	40	57	39	35	41	58	40	26	23	22	18	26	38	54	35	46	49	34	50	34	28	25	19	29	37	36	45	27	26	36	39
Endogenous1	hsa-miR-492	10	9	7	12	6	8	10	7	14	9	6	6	47	10	12	23	23	25	36	33	26	25	27	20	31	17	24	16	11	21	33	26	34	19	31	24	20	28	17	23	20	31	14	16	18	23	23	30
Endogenous1	hsa-miR-493-3p	13	8	7	7	4	6	6	1	6	5	11	8	40	40	36	32	27	43	43	25	40	44	38	40	41	29	29	22	24	43	41	44	38	31	60	36	35	31	17	24	24	34	38	45	33	31	35	35
Endogenous1	hsa-miR-494	36	33	23	28	16	25	20	17	22	16	20	26	36	28	25	28	29	34	41	43	50	39	45	42	48	25	37	26	35	37	48	51	37	30	52	42	42	27	21	20	23	36	37	47	38	30	41	39
Endogenous1	hsa-miR-495	27	34	33	28	24	16	18	23	20	31	32	21	58	37	28	33	30	68	107	76	68	93	76	77	75	39	21	28	24	66	75	89	102	70	104	104	59	47	24	33	22	81	93	92	71	65	72	59
Endogenous1	hsa-miR-496	14	23	19	20	19	13	12	8	22	23	24	24	35	23	18	20	18	34	43	21	28	42	46	37	29	23	25	20	14	28	32	29	35	33	37	28	29	27	27	24	20	29	39	34	30	35	30	41
Endogenous1	hsa-miR-497-5p	3	3	5	3	4	4	4	6	3	4	2	7	18	6	7	9	3	13	20	10	17	11	19	11	17	6	6	8	4	16	18	15	23	30	22	16	11	7	11	7	9	19	13	12	13	19	10	15
Endogenous1	hsa-miR-498	12	19	23	18	16	11	13	11	15	24	26	13	43	33	25	32	25	33	45	35	36	40	50	38	34	20	26	26	15	38	40	37	48	41	48	55	38	28	30	17	16	39	37	39	30	33	34	35
Endogenous1	hsa-miR-499a-3p	9	12	11	11	11	9	5	10	11	9	10	12	51	23	29	35	28	35	28	36	43	48	49	29	37	27	33	16	14	27	36	38	38	29	46	41	33	30	14	15	23	22	31	28	21	37	31	25
Endogenous1	hsa-miR-499a-5p	14	17	12	16	7	8	15	10	20	31	54	19	50	32	25	24	21	41	42	27	36	46	61	49	42	27	23	23	23	43	39	56	61	39	63	39	24	28	24	31	26	38	39	37	33	36	45	53
Endogenous1	hsa-miR-499b-3p	4	1	2	4	5	1	1	5	6	6	12	2	25	11	9	11	12	30	35	29	20	27	43	15	35	5	13	16	6	18	17	23	26	27	24	21	16	17	11	12	12	23	26	31	19	19	36	26
Endogenous1	hsa-miR-499b-5p	1	2	3	4	2	3	1	2	3	4	2	6	29	19	15	15	16	30	33	26	29	35	46	21	34	11	15	22	9	29	39	39	42	35	39	35	36	22	16	20	10	26	26	28	35	20	37	29
Endogenous1	hsa-miR-500a-5p+hsa-miR-501-5p	22	20	13	16	5	14	22	16	15	23	17	11	48	36	35	36	33	41	65	34	49	53	64	45	49	44	33	34	39	54	60	62	64	57	72	57	46	32	27	35	26	61	56	65	44	35	62	63
Endogenous1	hsa-miR-500b	8	7	4	5	2	7	7	9	4	4	5	6	39	22	17	18	16	30	32	29	30	26	39	46	31	26	18	15	27	39	35	40	37	35	52	47	26	14	26	16	22	27	31	40	36	20	27	34
Endogenous1	hsa-miR-501-3p	5	4	7	12	5	8	6	6	7	7	6	6	36	16	19	22	22	23	26	19	31	21	39	23	31	20	17	16	17	32	30	30	33	25	37	32	18	19	19	22	19	30	18	32	25	11	21	26
Endogenous1	hsa-miR-502-3p	4	3	5	4	2	3	3	2	3	8	7	1	36	18	17	14	11	30	39	29	28	33	50	23	32	16	12	16	10	28	37	37	43	22	55	38	37	30	21	10	10	27	33	39	27	24	23	26
Endogenous1	hsa-miR-502-5p	6	4	8	12	6	6	5	9	14	3	14	11	45	34	48	36	37	43	58	53	42	46	47	33	39	22	30	26	26	28	43	39	38	42	44	42	32	24	23	29	32	30	45	47	30	31	35	33
Endogenous1	hsa-miR-503	11	10	4	7	4	2	7	6	8	7	8	7	40	33	23	32	21	44	32	33	42	31	36	35	33	18	22	19	22	38	32	40	36	41	49	48	41	33	19	30	26	33	33	30	24	33	21	30
Endogenous1	hsa-miR-504	19	28	27	17	9	9	19	22	20	23	19	28	48	28	36	20	27	34	39	39	49	44	48	21	30	31	29	27	28	40	38	36	41	37	46	32	32	36	34	17	27	25	35	39	29	35	34	28
Endogenous1	hsa-miR-505-3p	13	22	18	19	12	12	15	8	10	11	8	28	23	9	12	8	9	24	17	20	22	26	24	29	17	22	5	14	8	18	22	35	29	19	30	27	19	10	6	5	11	22	25	22	21	12	27	29
Endogenous1	hsa-miR-506-3p	3	9	9	9	7	9	7	5	6	5	8	5	33	8	15	14	19	38	26	29	31	18	45	32	34	27	14	19	9	23	36	37	42	29	44	25	24	21	22	25	16	38	24	27	26	21	29	21
Endogenous1	hsa-miR-507	8	9	9	10	13	12	14	6	11	11	14	14	37	19	19	14	15	30	36	37	28	28	50	35	32	18	13	19	14	34	38	49	38	47	60	39	47	26	20	11	13	40	28	38	31	28	31	34
Endogenous1	hsa-miR-508-3p	4	5	8	9	7	3	6	5	8	13	10	8	52	22	19	14	15	29	29	22	31	26	53	28	36	15	20	14	12	32	30	35	37	35	43	24	33	14	15	11	16	26	29	22	21	20	16	39
Endogenous1	hsa-miR-508-5p	6	12	5	13	8	8	7	7	8	8	7	6	43	26	18	17	15	40	55	47	40	51	66	37	45	27	19	12	18	47	48	57	65	52	64	58	54	23	19	15	20	45	47	70	48	37	55	44
Endogenous1	hsa-miR-509-3-5p	13	18	17	15	13	16	11	7	11	11	12	8	37	14	20	19	19	29	34	32	21	33	48	18	33	25	25	21	18	25	43	41	29	26	52	40	44	23	20	13	24	46	29	43	20	20	30	25
Endogenous1	hsa-miR-509-3p	6	13	16	15	11	10	7	9	7	4	17	11	40	16	16	27	21	47	40	28	39	32	44	30	42	32	25	25	24	43	42	47	39	48	40	38	35	36	15	25	24	36	36	34	28	27	41	28
Endogenous1	hsa-miR-509-5p	2	3	7	5	5	2	4	1	5	6	3	4	30	16	14	18	19	31	25	27	25	24	32	35	17	20	16	12	15	32	23	23	32	31	37	29	25	19	13	15	13	23	26	33	26	23	28	30
Endogenous1	hsa-miR-510	5	13	14	11	1	4	10	8	5	6	7	13	28	14	8	16	13	28	28	22	29	27	36	21	24	17	20	15	14	20	41	37	30	39	39	30	34	27	20	16	26	30	43	26	26	19	33	30
Endogenous1	hsa-miR-511	5	9	3	6	5	7	6	4	11	26	20	5	28	25	17	13	12	32	39	30	28	36	38	29	38	16	20	13	18	29	35	31	39	33	48	32	24	27	23	27	20	21	41	47	21	29	34	30
Endogenous1	hsa-miR-512-3p	20	16	22	16	9	10	16	18	16	11	10	16	33	45	31	33	33	51	65	43	49	48	43	38	38	30	19	27	21	41	43	44	58	37	54	46	41	28	21	33	25	36	32	40	30	32	27	46
Endogenous1	hsa-miR-512-5p	45	66	50	63	43	38	39	33	34	38	46	54	51	34	29	44	33	45	61	46	54	65	53	38	55	32	40	39	33	55	67	68	55	57	51	61	35	36	37	28	42	45	43	47	55	39	32	26
Endogenous1	hsa-miR-513a-3p	4	11	12	9	8	8	5	6	9	6	12	6	39	28	30	24	38	29	47	25	30	51	41	29	24	28	20	15	19	22	32	38	34	36	36	34	22	21	15	14	18	32	28	33	37	26	27	17
Endogenous1	hsa-miR-513a-5p	11	15	13	19	9	6	6	8	15	14	12	16	31	10	13	15	12	32	34	29	34	36	29	27	27	16	11	13	10	25	31	35	42	32	43	27	27	23	10	9	19	27	28	32	22	18	30	29
Endogenous1	hsa-miR-513b	5	5	4	8	5	3	2	4	6	10	5	8	28	12	4	10	8	33	36	25	15	19	32	19	26	11	12	12	11	21	33	21	25	21	35	36	32	11	11	8	14	22	20	22	21	15	24	17
Endogenous1	hsa-miR-513c-5p	8	4	4	8	5	3	5	1	1	4	3	1	32	18	7	11	13	28	28	20	19	28	23	13	23	7	8	12	9	29	30	32	14	19	25	25	20	10	8	12	18	32	15	34	19	20	19	23
Endogenous1	hsa-miR-514a-3p	5	5	3	6	1	1	4	6	3	1	5	2	26	16	13	17	15	29	36	23	18	23	44	21	28	21	10	14	18	22	37	34	41	44	41	16	37	21	10	16	15	36	32	50	31	23	33	31
Endogenous1	hsa-miR-514b-3p	15	13	13	19	11	9	13	8	14	12	8	11	39	28	24	31	20	45	46	27	39	51	54	35	44	26	25	18	21	46	49	52	38	55	55	48	38	26	22	17	28	40	39	34	23	31	58	39
Endogenous1	hsa-miR-514b-5p	97	87	81	99	64	60	83	64	61	73	83	84	136	94	84	131	101	118	127	89	128	236	128	167	162	145	134	114	125	151	156	182	237	150	125	130	78	55	76	86	69	102	129	159	122	108	124	148
Endogenous1	hsa-miR-515-3p	16	9	11	11	7	6	5	9	11	9	14	15	38	23	15	31	28	27	33	36	37	28	46	23	27	32	30	19	24	25	32	33	46	33	33	24	23	23	12	15	17	26	40	35	21	23	24	21
Endogenous1	hsa-miR-515-5p	7	12	6	12	8	9	9	5	9	28	22	11	46	31	28	32	22	38	42	37	35	40	45	35	34	28	17	28	22	25	38	39	36	32	35	42	28	24	33	9	22	32	39	31	32	20	15	42
Endogenous1	hsa-miR-516a-3p	17	16	23	17	10	7	13	22	14	8	9	14	57	47	37	37	49	54	41	44	50	38	62	39	50	30	35	35	21	51	56	57	60	45	54	47	46	33	36	23	25	42	37	47	40	41	37	40
Endogenous1	hsa-miR-516a-5p	7	4	7	11	9	8	7	5	4	9	4	9	43	17	12	14	18	28	31	26	20	31	25	34	30	24	11	3	9	29	33	31	22	31	23	35	28	18	14	11	11	40	26	38	15	20	34	20
Endogenous1	hsa-miR-516b-5p	10	16	11	7	5	17	11	7	11	12	13	15	30	21	15	12	12	30	57	29	40	34	35	28	43	18	19	17	15	28	35	36	46	34	46	32	41	25	28	19	23	46	36	35	32	20	25	36
Endogenous1	hsa-miR-517a-3p	7	6	5	2	9	7	5	6	7	8	5	8	49	22	18	26	18	60	48	55	30	53	88	48	46	25	23	39	11	44	49	58	73	58	90	62	49	41	22	21	29	59	44	56	54	38	57	54
Endogenous1	hsa-miR-517b-3p	2	5	2	6	3	1	5	4	2	2	4	2	14	7	8	8	5	16	19	17	16	12	17	10	19	12	12	10	8	13	17	16	17	23	21	22	13	12	11	6	9	13	15	10	10	8	20	13
Endogenous1	hsa-miR-517c-3p+hsa-miR-519a-3p	9	10	9	15	8	6	2	5	11	9	8	6	34	25	23	19	20	40	42	37	30	36	55	34	48	22	18	19	18	33	42	48	42	47	46	50	38	35	22	30	14	37	52	52	31	43	47	33
Endogenous1	hsa-miR-518a-3p	10	17	10	11	6	8	10	10	12	9	11	15	34	30	26	31	39	36	37	38	35	34	38	25	41	15	20	25	25	35	33	39	41	33	35	33	29	25	15	26	20	36	22	40	26	19	17	29
Endogenous1	hsa-miR-518b	13	11	15	18	10	10	6	14	11	14	12	20	83	55	42	51	47	88	133	107	56	69	112	58	59	56	24	34	33	36	62	64	62	63	119	65	73	52	31	34	50	58	77	65	40	44	46	55
Endogenous1	hsa-miR-518c-3p	17	21	14	11	10	8	10	10	14	17	18	7	53	27	23	16	37	52	48	38	41	52	54	42	47	28	17	17	20	35	49	43	58	41	54	46	53	33	25	34	19	51	49	46	49	41	53	60
Endogenous1	hsa-miR-518d-3p	8	5	3	8	4	13	5	5	10	10	7	5	36	20	22	18	17	44	40	30	32	31	51	23	27	24	20	9	14	40	34	41	44	34	36	49	32	22	22	12	22	26	41	32	25	27	27	33
Endogenous1	hsa-miR-518e-3p	5	7	4	5	2	3	7	2	8	6	4	6	20	8	14	13	13	24	31	24	15	22	19	24	19	17	17	8	10	29	21	26	18	26	26	19	22	12	13	11	16	19	18	26	20	19	20	24
Endogenous1	hsa-miR-518f-3p	1	4	4	2	6	6	3	6	7	9	7	5	26	17	12	15	11	31	32	23	22	31	34	18	15	16	13	14	9	31	27	43	30	29	30	28	24	22	7	8	15	38	29	23	24	15	20	23
Endogenous1	hsa-miR-519b-3p	1	3	5	3	7	3	6	2	1	4	1	3	28	13	24	14	16	28	34	32	30	29	42	23	21	8	11	20	12	26	42	28	29	32	37	35	31	27	12	17	16	33	25	25	31	25	35	20
Endogenous1	hsa-miR-519b-5p+hsa-miR-519c-5p	1	5	5	11	7	7	9	4	2	8	13	2	50	20	15	19	17	37	42	29	31	70	50	37	32	15	14	13	17	32	45	44	37	39	54	47	39	29	29	16	26	44	51	52	30	27	35	40
Endogenous1	hsa-miR-519c-3p	20	22	17	21	15	12	14	18	13	16	11	8	72	41	38	58	38	71	85	52	55	58	75	48	57	42	43	44	22	45	59	66	52	64	66	62	59	40	31	26	37	50	47	54	54	33	46	59
Endogenous1	hsa-miR-519d	43	74	53	78	52	48	55	46	51	53	73	60	43	21	18	16	26	31	33	25	37	69	35	30	32	21	21	23	21	32	23	32	31	29	40	39	25	26	30	23	23	34	33	43	36	25	25	31
Endogenous1	hsa-miR-519e-3p	9	10	6	14	9	6	15	12	6	3	12	10	41	17	16	11	15	41	40	33	28	35	51	22	39	13	18	11	21	30	32	42	36	32	53	29	29	19	16	16	16	21	27	28	19	20	27	18
Endogenous1	hsa-miR-520a-3p	10	14	11	23	16	7	12	4	11	12	17	14	41	20	5	12	11	25	24	16	15	31	27	26	32	7	12	8	11	30	19	29	35	24	30	20	26	19	14	15	16	27	27	30	21	23	17	27
Endogenous1	hsa-miR-520a-5p	6	7	6	15	8	7	8	12	15	12	14	7	41	16	16	17	16	31	39	28	30	27	37	30	35	16	16	17	18	28	35	25	45	29	36	39	28	30	27	17	14	34	44	34	28	24	21	30
Endogenous1	hsa-miR-520b	81	84	51	76	37	32	48	33	39	56	54	51	44	34	24	36	33	45	55	32	40	46	64	47	49	41	23	32	21	39	56	59	56	40	60	56	56	27	32	27	27	45	40	48	46	33	38	34
Endogenous1	hsa-miR-520c-3p	8	10	5	14	14	12	14	7	8	8	9	12	37	26	32	25	25	27	52	41	42	37	44	28	31	24	33	28	24	34	37	37	45	30	37	29	32	31	27	21	17	28	27	36	22	22	24	26
Endogenous1	hsa-miR-520d-3p	6	5	5	8	4	6	8	4	6	10	5	7	31	15	8	8	9	14	24	21	20	63	38	26	25	11	12	10	5	20	27	30	26	25	36	29	20	24	18	14	10	23	18	35	11	20	18	19
Endogenous1	hsa-miR-520d-5p+hsa-miR-518a-5p+hsa-miR-527	28	25	22	23	16	13	22	14	21	20	25	17	33	18	22	40	23	28	45	31	42	63	54	34	32	22	25	24	30	43	39	46	42	29	33	30	36	22	15	22	23	25	33	29	37	24	26	39
Endogenous1	hsa-miR-520e	4	13	16	9	9	7	10	7	14	10	9	9	28	17	14	10	21	42	31	13	24	35	38	22	26	14	15	13	13	23	18	23	25	16	37	30	26	18	17	8	12	28	28	23	15	14	28	35
Endogenous1	hsa-miR-520f	12	12	15	17	11	10	8	13	14	21	19	13	47	25	33	15	18	48	42	39	34	47	67	44	33	32	26	22	26	40	41	51	43	41	42	51	43	36	18	14	22	53	36	56	34	34	37	45
Endogenous1	hsa-miR-520g	3	5	4	6	2	3	1	1	4	4	3	3	21	11	10	19	13	27	14	17	13	10	26	6	18	13	7	3	6	21	26	28	22	17	21	28	15	14	8	9	5	27	28	29	11	11	19	13
Endogenous1	hsa-miR-520h	28	20	13	31	9	11	14	15	18	17	17	14	60	34	36	29	25	49	41	54	52	77	64	47	46	38	39	34	34	42	53	61	57	55	60	42	53	37	24	30	21	47	50	45	44	43	39	44
Endogenous1	hsa-miR-521	8	5	8	14	8	8	6	8	7	6	8	6	30	14	15	15	7	28	30	16	27	22	34	17	19	17	13	11	2	25	19	29	21	30	28	29	26	18	24	12	13	20	27	18	12	13	25	22
Endogenous1	hsa-miR-522-3p	15	10	14	18	9	10	15	10	11	18	9	6	53	14	13	11	9	18	30	24	31	159	46	28	26	11	21	11	10	22	24	29	32	24	33	25	22	18	8	9	17	32	21	23	17	17	21	25
Endogenous1	hsa-miR-523-3p	18	26	20	28	14	16	10	12	9	15	13	25	22	16	11	21	16	24	31	26	18	25	21	17	18	13	15	8	10	25	20	23	27	28	30	30	27	21	8	11	8	19	22	24	24	15	22	12
Endogenous1	hsa-miR-524-3p	38	19	19	12	10	13	18	9	15	15	8	9	67	56	42	43	43	53	70	57	52	59	87	48	57	50	35	47	38	53	54	64	68	55	63	63	53	50	42	32	38	48	42	45	40	33	57	43
Endogenous1	hsa-miR-524-5p	19	15	11	19	7	9	17	11	14	5	4	17	38	16	19	11	16	34	41	33	29	42	43	27	27	20	17	13	13	30	27	29	39	35	65	32	43	23	16	12	29	36	27	36	28	24	34	37
Endogenous1	hsa-miR-525-3p	4	4	5	3	6	7	1	7	3	6	4	7	22	9	12	8	12	22	18	27	23	29	33	19	27	14	14	9	10	16	24	24	25	32	27	25	24	17	14	8	13	20	18	28	21	8	18	14
Endogenous1	hsa-miR-525-5p	6	10	2	5	4	5	7	6	6	11	3	13	42	12	19	19	16	42	47	35	32	42	53	33	33	19	11	11	14	25	43	40	36	38	49	34	43	33	18	19	18	30	42	40	21	21	42	35
Endogenous1	hsa-miR-526a+hsa-miR-520c-5p+hsa-miR-518d-5p	19	16	22	15	14	14	9	11	17	17	16	18	43	37	33	34	27	37	51	37	36	38	36	33	37	25	26	22	30	28	32	36	40	18	35	47	29	27	29	16	16	23	27	28	24	27	27	26
Endogenous1	hsa-miR-526b-5p	11	20	13	20	12	11	6	12	8	13	14	9	24	21	8	18	16	16	35	20	21	19	38	34	25	17	12	17	9	27	27	22	33	25	39	28	27	11	16	13	13	26	24	36	26	21	18	31
Endogenous1	hsa-miR-532-3p	3	6	6	9	4	7	7	4	4	3	7	10	29	16	17	15	11	22	35	26	21	24	38	21	32	15	15	13	13	28	22	25	29	35	33	33	20	21	8	11	12	24	23	18	21	26	27	21
Endogenous1	hsa-miR-532-5p	19	14	19	19	13	24	17	11	9	19	5	11	46	42	36	29	33	41	63	55	43	45	66	54	43	31	24	31	27	41	53	52	55	57	54	50	48	35	33	32	32	53	52	64	30	32	30	41
Endogenous1	hsa-miR-539-5p	11	5	7	9	1	9	7	2	4	7	4	3	34	11	12	15	13	28	26	20	24	22	30	21	22	13	13	8	18	26	30	28	30	17	29	21	26	23	6	8	18	15	24	28	22	18	17	16
Endogenous1	hsa-miR-541-3p	15	23	20	22	17	16	17	12	16	21	25	27	52	38	22	29	40	42	49	45	46	41	49	45	49	43	27	24	22	38	50	56	56	35	47	38	35	29	20	24	26	31	37	43	29	33	31	43
Endogenous1	hsa-miR-542-3p	22	26	13	24	11	12	11	7	14	13	12	8	66	52	43	41	39	66	72	58	53	54	72	54	59	45	34	40	34	61	51	50	63	39	67	50	41	33	34	38	36	52	45	43	53	48	42	53
Endogenous1	hsa-miR-542-5p	17	19	24	35	21	23	13	17	14	25	10	21	44	17	15	20	15	37	33	31	39	42	47	33	32	16	12	29	15	44	37	50	42	57	57	50	33	27	15	18	18	54	38	49	27	32	34	24
Endogenous1	hsa-miR-543	12	19	14	13	21	14	8	7	12	11	19	15	34	28	17	18	14	32	37	42	33	43	44	39	34	17	11	18	15	35	34	45	39	40	36	41	26	34	18	7	17	44	37	32	17	19	34	32
Endogenous1	hsa-miR-544a	28	34	22	17	12	13	23	15	24	32	36	17	68	52	45	44	43	55	53	43	52	104	51	49	51	51	32	38	36	44	49	63	66	47	49	46	43	34	30	35	25	62	49	46	39	32	36	41
Endogenous1	hsa-miR-544b	4	5	10	11	4	4	5	3	7	8	7	5	20	4	6	6	5	15	13	19	9	17	12	14	15	10	9	5	4	11	14	14	20	14	14	15	9	12	10	5	4	9	17	13	10	10	14	14
Endogenous1	hsa-miR-545-3p	3	9	2	4	4	3	3	4	2	3	9	7	28	19	18	27	12	35	33	27	24	24	44	29	18	16	16	19	14	33	33	31	36	26	36	35	27	17	22	18	20	26	29	26	27	29	27	34
Endogenous1	hsa-miR-548a-3p	7	3	7	6	1	2	2	5	2	10	6	7	25	13	11	14	11	26	26	25	20	24	32	17	21	18	11	6	5	17	18	24	22	30	20	21	27	18	11	13	8	25	24	21	20	15	25	28
Endogenous1	hsa-miR-548a-5p	37	42	43	34	32	33	31	28	32	47	46	31	56	29	29	48	27	40	47	23	51	81	60	50	44	33	29	36	46	39	32	36	59	45	42	35	27	11	27	32	36	46	41	39	44	28	42	40
Endogenous1	hsa-miR-548aa	48	73	60	67	40	42	42	41	62	61	52	62	429	40	36	44	26	32	59	63	145	1405	114	182	43	36	123	69	76	69	40	57	44	41	32	36	42	29	27	49	37	114	46	39	45	449	50	125
Endogenous1	hsa-miR-548ab	4	11	13	10	5	6	9	7	5	9	5	13	39	14	17	14	12	32	25	20	19	25	37	30	32	22	13	14	16	31	34	32	34	24	37	28	24	17	17	6	21	19	26	28	32	22	28	29
Endogenous1	hsa-miR-548ac	6	5	6	7	7	7	5	6	8	7	4	8	25	12	9	13	14	33	32	30	28	18	27	20	23	15	11	18	9	17	20	22	30	26	24	30	23	17	15	10	10	21	23	25	21	10	23	26
Endogenous1	hsa-miR-548ad	13	19	11	27	13	11	15	14	21	20	37	10	40	37	27	28	32	55	67	53	50	45	80	37	32	27	29	27	20	61	73	47	60	54	74	69	50	34	33	18	25	45	42	69	40	48	52	46
Endogenous1	hsa-miR-548ae	16	18	13	21	15	10	16	14	11	11	13	15	60	21	13	18	20	30	30	27	22	121	34	30	30	22	18	22	21	17	35	37	40	30	41	29	17	16	13	15	17	31	39	31	19	27	21	30
Endogenous1	hsa-miR-548ag	4	4	6	9	2	5	4	4	7	6	3	5	34	25	18	10	19	26	46	31	28	44	53	32	42	15	21	19	13	33	45	49	37	39	62	38	43	25	24	14	21	40	30	41	38	25	29	40
Endogenous1	hsa-miR-548ah-5p	12	20	18	19	8	9	21	7	23	104	111	12	80	36	25	32	36	58	77	63	67	117	72	73	49	38	43	39	29	60	83	78	83	59	72	78	58	47	41	30	37	64	63	67	44	70	52	67
Endogenous1	hsa-miR-548ai	25	27	15	24	15	12	22	15	17	27	22	20	674	47	39	42	48	63	90	73	189	1894	233	273	62	41	103	63	89	93	62	59	76	51	83	50	56	55	43	41	38	108	59	62	51	279	73	119
Endogenous1	hsa-miR-548aj-3p	5	12	14	10	7	8	8	7	10	22	20	8	29	14	14	13	11	31	33	16	31	25	39	23	27	16	11	14	6	24	30	30	41	34	24	43	24	20	16	15	12	30	26	34	16	22	13	27
Endogenous1	hsa-miR-548ak	17	11	9	11	13	11	14	12	20	16	15	8	87	27	34	33	32	40	43	37	49	208	71	59	46	33	21	21	34	47	34	53	44	39	48	42	49	36	19	19	31	35	39	37	29	35	35	49
Endogenous1	hsa-miR-548al	7	12	18	13	7	10	10	7	16	16	12	17	70	41	32	23	35	85	73	73	72	69	106	73	62	38	52	24	16	48	71	74	90	105	117	92	80	38	34	34	26	73	84	91	83	60	79	93
Endogenous1	hsa-miR-548am-3p	17	17	17	13	11	11	15	12	16	26	23	9	63	52	42	35	45	46	61	53	51	56	65	48	61	34	37	27	34	44	42	54	64	52	77	44	48	38	34	22	33	41	52	58	37	24	39	42
Endogenous1	hsa-miR-548an	25	23	27	26	17	12	12	14	17	13	21	26	48	43	27	40	27	55	55	38	47	51	46	50	41	31	23	25	31	38	43	48	44	47	47	42	38	22	17	21	25	39	40	43	24	36	33	25
Endogenous1	hsa-miR-548b-3p	10	15	9	12	9	12	10	8	15	14	14	11	26	16	12	9	6	20	28	17	15	14	28	14	20	10	7	10	6	17	22	14	32	16	17	26	21	21	9	12	10	21	16	21	16	23	19	16
Endogenous1	hsa-miR-548b-5p	1	6	3	4	3	8	3	3	3	4	1	5	16	10	7	7	6	19	22	12	14	18	18	15	15	8	8	7	3	16	15	11	15	14	20	19	12	10	10	8	7	14	13	13	9	16	6	7
Endogenous1	hsa-miR-548c-3p	14	16	18	21	9	15	18	13	19	11	11	18	30	15	21	34	21	26	29	36	39	58	40	42	29	25	22	26	20	32	38	45	36	37	41	36	33	24	23	17	24	42	29	32	32	22	33	28
Endogenous1	hsa-miR-548c-5p	42	47	46	60	37	34	41	42	35	41	58	53	33	25	22	25	31	38	30	33	35	35	55	37	32	35	31	22	28	41	39	41	48	31	45	41	43	38	26	23	23	41	43	42	37	31	43	33
Endogenous1	hsa-miR-548d-3p	24	32	13	23	13	17	24	18	18	25	22	22	33	16	16	26	27	37	28	28	30	66	42	33	27	29	19	25	22	22	41	36	40	26	32	28	16	29	13	12	19	24	30	24	27	19	27	26
Endogenous1	hsa-miR-548d-5p	8	7	7	9	2	12	10	7	2	10	3	8	31	18	16	12	9	26	42	32	29	17	26	23	20	17	21	15	9	28	39	27	36	18	31	37	21	15	14	11	22	18	21	27	16	24	30	18
Endogenous1	hsa-miR-548e	6	5	6	3	3	4	2	1	2	1	6	9	23	15	13	19	10	33	39	29	21	18	29	30	19	10	12	13	6	29	27	37	27	34	30	24	26	15	9	14	11	23	23	30	30	21	21	24
Endogenous1	hsa-miR-548f	3	9	10	8	12	10	8	4	6	6	9	5	37	19	9	16	16	32	25	30	27	28	43	25	27	18	14	10	14	29	27	39	30	37	37	51	24	18	13	16	18	31	23	33	28	21	26	24
Endogenous1	hsa-miR-548g-3p	12	7	9	20	13	21	7	11	10	27	15	13	67	24	24	22	16	37	63	56	51	82	70	60	42	29	24	24	23	73	58	52	70	68	91	59	60	46	26	22	34	67	50	65	49	30	54	51
Endogenous1	hsa-miR-548h-5p	7	8	2	5	4	5	2	5	4	3	3	5	43	12	18	12	16	23	32	31	25	35	46	31	28	20	13	17	13	20	29	27	33	38	43	31	32	17	19	10	19	29	27	28	18	23	24	25
Endogenous1	hsa-miR-548i	5	6	6	8	6	6	7	1	6	6	7	7	29	13	11	23	15	24	34	29	23	39	51	19	28	15	12	14	11	24	26	24	44	29	32	26	18	21	24	16	15	30	26	31	22	24	28	32
Endogenous1	hsa-miR-548j	7	7	9	5	5	8	6	4	8	5	7	8	18	9	11	14	9	18	20	18	17	41	32	20	14	17	13	15	12	18	22	18	18	15	23	22	24	8	8	7	10	21	21	17	20	16	11	20
Endogenous1	hsa-miR-548k	11	10	16	17	7	7	12	12	11	11	26	9	72	39	37	37	28	61	66	45	52	54	81	52	57	33	33	33	17	49	50	60	68	49	69	64	47	44	41	29	26	51	55	54	40	31	39	41
Endogenous1	hsa-miR-548l	9	2	4	5	5	3	3	2	2	6	10	5	33	15	22	18	18	38	33	36	33	41	45	33	34	22	20	9	8	33	37	34	53	47	42	33	29	32	23	11	17	32	33	34	30	31	39	32
Endogenous1	hsa-miR-548m	27	38	28	26	23	23	19	25	20	28	30	46	48	18	18	21	21	39	37	40	39	40	65	36	41	30	22	17	17	28	39	37	36	34	35	46	35	28	22	18	21	52	35	35	32	27	40	37
Endogenous1	hsa-miR-548n	10	14	12	11	12	9	11	4	7	11	9	5	76	15	18	23	14	35	46	38	51	157	55	44	38	18	26	35	22	58	48	38	49	50	46	38	50	37	16	18	17	40	47	46	27	54	33	39
Endogenous1	hsa-miR-548o-3p	3	15	13	7	5	10	8	4	6	5	8	13	27	7	11	5	7	22	24	26	17	23	38	21	20	15	15	11	13	15	29	18	24	23	26	15	28	19	9	9	9	21	21	22	19	16	15	19
Endogenous1	hsa-miR-548p	18	23	16	15	19	18	12	7	11	18	11	19	35	28	21	22	22	40	38	33	35	37	55	35	24	22	24	23	11	31	32	44	37	47	43	46	29	31	29	18	27	44	30	45	34	29	32	34
Endogenous1	hsa-miR-548q	13	11	4	10	4	5	6	6	8	5	12	7	29	19	17	23	11	25	43	44	30	35	34	36	27	16	18	16	14	33	34	39	39	48	37	25	26	21	13	9	11	26	30	37	31	29	32	31
Endogenous1	hsa-miR-548s	6	3	3	11	3	2	5	5	3	2	2	1	37	16	16	15	15	25	42	37	38	32	57	35	43	18	20	16	6	20	51	46	40	38	47	43	42	31	22	27	26	31	33	46	31	24	42	39
Endogenous1	hsa-miR-548t-5p	4	6	11	11	3	6	6	9	10	14	11	7	44	21	27	21	30	42	48	46	56	47	58	39	36	31	11	22	10	35	46	38	45	34	61	52	29	36	25	22	16	40	28	46	27	34	29	43
Endogenous1	hsa-miR-548u	5	3	4	7	4	5	6	4	6	4	12	5	20	18	6	12	10	20	12	27	19	15	33	19	20	16	14	16	5	23	26	33	38	25	23	33	21	14	10	9	16	22	20	25	21	22	21	26
Endogenous1	hsa-miR-548v	18	16	11	15	8	11	11	13	8	20	12	17	34	20	14	17	21	34	32	32	21	40	46	25	32	9	8	16	17	32	26	36	40	35	37	29	32	21	14	15	19	36	26	41	31	19	30	29
Endogenous1	hsa-miR-548w	9	9	9	19	11	9	4	1	5	7	6	9	37	14	18	14	19	39	35	28	34	22	46	39	31	21	22	21	13	38	34	45	29	40	55	48	33	18	16	13	17	36	27	36	39	22	36	40
Endogenous1	hsa-miR-548x-3p	9	17	22	22	7	19	25	13	23	69	87	20	25	9	21	14	13	28	29	21	21	31	27	24	21	12	14	12	11	22	29	30	31	29	25	30	31	16	14	15	17	26	34	22	22	24	23	34
Endogenous1	hsa-miR-548y	11	16	10	14	12	11	7	5	13	22	13	7	49	28	23	29	21	50	47	44	31	55	58	36	41	37	19	17	19	53	43	53	52	43	53	50	40	27	25	19	16	44	38	44	49	40	43	48
Endogenous1	hsa-miR-548z	14	9	9	18	7	5	12	7	6	6	24	10	54	26	20	23	19	60	58	56	47	67	66	46	43	29	14	30	20	43	58	53	56	58	82	66	37	42	17	24	20	42	59	51	45	33	53	53
Endogenous1	hsa-miR-549	1	1	1	1	1	1	1	1	1	1	1	1	1	1	1	1	1	1	1	1	1	1	1	1	1	1	1	1	1	1	1	1	1	1	1	1	1	1	1	1	1	1	1	1	1	1	1	1
Endogenous1	hsa-miR-550a-5p	19	18	14	14	14	10	17	22	14	13	13	12	42	31	26	19	21	33	50	45	42	41	58	41	50	9	22	23	12	20	42	43	42	50	43	30	29	23	18	16	18	43	41	36	34	19	27	26
Endogenous1	hsa-miR-550b-3p	11	11	10	14	14	12	17	11	14	11	11	13	41	37	33	42	38	72	55	54	55	59	58	35	42	31	22	25	25	33	44	42	52	42	59	62	40	34	21	25	18	35	36	51	30	37	42	50
Endogenous1	hsa-miR-551a	6	6	3	1	2	3	3	5	2	6	5	7	36	10	14	12	13	29	46	28	29	38	42	28	34	17	13	12	12	25	41	40	34	41	51	37	31	36	10	11	12	25	40	34	22	28	27	37
Endogenous1	hsa-miR-551b-3p	8	12	12	7	8	7	8	8	9	17	10	9	26	19	17	12	8	28	36	21	21	24	41	29	15	16	10	13	9	18	17	18	25	12	37	12	26	19	15	3	21	18	25	26	19	22	14	23
Endogenous1	hsa-miR-552	15	27	13	26	10	16	18	19	22	32	36	25	34	33	18	17	23	32	50	33	24	35	40	31	38	21	24	21	21	40	34	26	47	46	55	43	36	25	31	17	17	30	39	44	33	25	37	44
Endogenous1	hsa-miR-553	8	6	9	9	4	7	6	5	16	15	28	6	60	34	22	26	21	52	48	44	37	47	62	39	53	31	32	26	14	42	55	48	71	42	62	54	42	38	31	22	19	46	40	49	41	39	39	53
Endogenous1	hsa-miR-554	10	7	5	9	7	6	6	5	9	7	5	10	34	20	19	26	23	28	42	27	24	36	37	31	30	22	28	26	12	17	35	28	45	32	33	28	25	29	14	13	9	31	30	34	19	16	20	27
Endogenous1	hsa-miR-555	8	7	3	8	4	9	6	4	5	10	6	6	21	12	19	14	8	26	19	25	26	31	32	24	24	23	20	15	20	27	35	31	27	37	32	28	18	16	17	15	9	21	14	27	22	20	32	20
Endogenous1	hsa-miR-556-3p	4	9	6	8	1	6	3	11	4	9	3	2	22	17	16	12	14	24	30	24	20	24	33	24	21	10	10	8	3	16	27	26	20	28	32	32	20	10	14	9	16	22	16	25	17	18	13	26
Endogenous1	hsa-miR-556-5p	8	7	5	10	9	4	5	10	6	6	6	6	41	15	10	17	11	26	34	28	30	38	41	36	30	20	13	19	17	24	35	43	28	37	37	32	42	22	13	6	13	41	38	41	31	20	33	23
Endogenous1	hsa-miR-557	13	11	8	9	9	7	11	9	6	9	12	5	46	32	33	40	24	43	45	36	42	41	46	30	36	32	22	29	20	36	40	37	36	39	42	31	36	33	22	23	27	36	33	34	27	29	33	39
Endogenous1	hsa-miR-558	4	5	4	3	2	1	3	3	3	3	4	2	30	24	14	11	15	40	44	36	41	42	49	25	26	22	19	8	11	29	40	55	40	42	48	52	28	26	24	21	12	40	39	40	26	21	30	31
Endogenous1	hsa-miR-559	6	6	13	6	4	1	4	7	13	11	6	15	47	20	18	31	22	49	40	32	30	45	47	34	41	26	24	17	17	43	40	42	47	48	44	41	27	28	20	22	14	40	43	38	42	25	31	40
Endogenous1	hsa-miR-561-3p	2	4	1	1	3	3	1	3	1	6	4	1	38	18	18	9	14	33	34	25	33	39	34	33	24	11	13	10	10	19	25	31	29	28	35	35	23	20	12	16	17	28	32	31	29	23	25	23
Endogenous1	hsa-miR-562	17	8	13	16	5	8	12	8	14	8	12	11	39	24	29	30	26	33	31	38	35	33	48	32	41	25	30	20	22	30	28	29	28	35	54	36	28	22	20	18	19	36	35	35	20	31	31	25
Endogenous1	hsa-miR-563	16	15	17	11	10	6	13	9	16	16	14	9	48	48	39	38	30	59	60	45	57	45	58	41	39	36	33	36	36	42	49	51	52	44	54	48	43	47	24	33	28	38	49	37	32	30	30	37
Endogenous1	hsa-miR-564	4	1	5	3	3	6	7	4	5	9	2	4	45	27	22	25	15	39	45	34	42	36	57	34	44	26	22	20	18	28	46	44	47	36	55	68	30	32	28	17	27	31	44	46	37	35	39	37
Endogenous1	hsa-miR-566	11	15	14	13	11	18	9	12	7	12	23	15	54	21	26	20	27	58	56	36	54	56	53	33	62	29	19	22	15	49	58	63	45	53	73	61	61	40	24	15	32	41	54	74	52	35	45	41
Endogenous1	hsa-miR-567	4	6	8	6	5	4	5	5	6	11	9	5	38	21	14	28	17	44	33	25	34	61	40	27	29	19	25	25	17	37	24	38	32	29	38	34	35	17	31	28	15	36	29	29	23	25	27	25
Endogenous1	hsa-miR-568	15	13	9	2	10	6	5	7	4	4	4	4	27	23	16	16	20	26	28	29	29	25	27	15	31	18	20	20	9	24	29	28	32	28	27	28	21	20	16	11	17	22	17	22	17	18	17	21
Endogenous1	hsa-miR-569	2	5	8	6	8	7	8	5	2	6	11	5	43	26	13	16	16	38	31	44	29	40	49	26	26	16	14	28	14	34	29	35	41	34	43	23	45	25	24	13	26	29	32	42	24	30	34	27
Endogenous1	hsa-miR-570-3p	33	46	42	71	19	24	24	32	26	51	49	45	119	87	74	114	71	97	105	108	163	165	127	146	92	72	89	89	92	89	95	85	109	109	81	65	88	37	64	56	41	73	78	84	70	62	83	70
Endogenous1	hsa-miR-571	15	18	16	19	16	11	12	14	12	19	16	15	21	14	14	11	10	23	28	27	18	22	24	23	19	13	11	12	5	21	21	38	32	28	35	33	25	14	7	8	10	19	30	20	19	16	22	21
Endogenous1	hsa-miR-572	4	2	4	2	1	5	8	4	5	6	2	5	35	7	8	9	16	16	28	33	22	33	39	24	30	15	22	17	12	20	35	39	41	25	38	39	30	16	14	9	10	23	31	33	30	29	15	19
Endogenous1	hsa-miR-573	4	7	3	3	2	2	2	5	6	5	6	2	40	13	10	14	16	32	38	19	21	30	38	27	32	16	22	13	9	28	28	34	47	38	34	30	24	21	15	9	14	33	34	27	24	19	18	37
Endogenous1	hsa-miR-574-3p	6	5	6	11	2	7	7	11	3	8	4	4	52	30	28	35	27	50	66	50	47	46	67	46	55	22	26	19	16	45	52	63	63	55	71	53	55	33	16	21	20	40	48	58	39	33	40	43
Endogenous1	hsa-miR-574-5p	115	119	119	144	103	107	110	179	140	127	133	141	95	91	68	92	96	103	137	102	112	140	118	110	123	91	86	86	86	118	123	130	145	140	121	101	92	64	63	63	73	127	150	137	112	143	136	152
Endogenous1	hsa-miR-575	1	9	5	3	4	1	5	5	4	4	7	2	38	14	6	13	16	21	23	26	25	31	33	28	29	11	10	13	11	26	22	31	31	27	36	35	34	26	16	7	23	27	25	34	30	15	26	33
Endogenous1	hsa-miR-576-3p	12	15	10	15	9	15	14	12	17	11	7	13	47	24	22	38	29	44	50	45	47	51	51	34	41	28	26	32	26	41	30	49	45	30	45	47	27	32	18	22	18	33	43	31	37	28	34	28
Endogenous1	hsa-miR-576-5p	12	17	13	11	6	9	12	7	11	7	16	21	62	28	24	35	37	56	90	75	82	83	86	76	81	47	34	26	23	55	98	92	100	107	63	97	71	40	23	29	23	73	96	96	67	80	82	81
Endogenous1	hsa-miR-577	8	2	10	7	6	5	3	6	6	5	8	1	45	24	18	10	20	32	39	40	31	32	47	27	37	25	14	19	22	22	41	27	44	29	45	21	32	22	18	15	18	32	27	22	26	24	25	25
Endogenous1	hsa-miR-578	17	9	13	12	14	11	10	12	5	8	10	10	41	29	32	27	34	33	35	37	34	31	34	29	39	26	15	22	29	31	34	36	28	35	41	38	32	19	17	19	20	23	29	30	28	25	27	22
Endogenous1	hsa-miR-579	45	54	46	45	35	47	36	29	56	46	65	46	65	50	50	69	58	68	71	58	60	75	76	67	69	66	56	60	45	75	88	90	88	60	85	69	67	53	47	55	65	71	78	90	78	57	70	93
Endogenous1	hsa-miR-580	9	13	8	14	10	6	9	6	6	10	13	4	41	30	25	23	26	30	38	34	33	27	46	29	39	23	25	14	27	21	33	28	30	33	29	35	34	20	12	25	12	22	26	37	24	21	27	29
Endogenous1	hsa-miR-581	24	25	17	27	13	16	19	16	25	12	11	13	65	39	35	49	31	53	54	65	46	53	64	43	50	40	32	32	32	53	48	52	53	46	61	54	40	39	19	27	29	39	50	43	39	23	33	48
Endogenous1	hsa-miR-582-3p	13	7	2	15	11	5	13	6	12	8	14	9	47	25	14	30	21	30	33	17	23	34	38	19	20	16	10	18	17	18	29	40	27	24	45	31	30	20	15	15	6	20	18	23	23	17	21	17
Endogenous1	hsa-miR-582-5p	9	14	5	13	9	9	9	11	10	10	9	6	23	18	7	13	14	27	24	21	26	27	35	14	25	14	9	10	12	16	36	33	26	30	41	24	29	20	14	10	13	28	27	30	13	14	21	22
Endogenous1	hsa-miR-583	22	18	12	26	24	25	17	17	26	31	41	21	41	16	19	14	16	23	33	18	27	33	37	23	25	17	18	19	11	26	19	33	28	22	33	24	26	27	21	11	14	19	25	36	20	19	16	21
Endogenous1	hsa-miR-584-5p	2	5	3	5	10	2	8	2	7	10	2	4	34	15	19	14	15	53	41	27	32	33	44	30	29	12	20	9	7	34	27	33	53	30	41	42	37	25	22	19	17	38	35	37	26	19	28	32
Endogenous1	hsa-miR-585	7	7	9	13	13	10	8	10	14	18	28	9	21	15	16	17	14	33	34	23	20	29	42	25	28	16	17	15	8	24	36	32	36	19	42	35	30	24	10	14	9	21	28	36	24	27	32	36
Endogenous1	hsa-miR-586	18	19	13	12	6	9	9	11	10	10	21	9	38	32	25	25	26	34	41	37	40	37	49	40	46	25	26	30	19	34	42	39	44	28	43	36	38	31	20	16	22	22	29	30	24	18	21	39
Endogenous1	hsa-miR-587	33	34	23	28	17	26	34	28	35	27	38	37	47	35	29	26	28	39	41	41	46	60	47	28	40	42	29	27	18	35	49	32	57	34	57	34	35	25	18	26	31	41	40	40	40	27	37	38
Endogenous1	hsa-miR-588	14	9	10	20	14	13	6	9	14	9	16	10	44	20	23	33	31	45	36	40	39	34	47	33	43	25	17	18	21	38	49	44	49	46	52	38	41	29	22	16	28	39	34	39	35	24	32	28
Endogenous1	hsa-miR-589-5p	6	8	5	10	4	7	5	5	8	5	2	7	27	15	17	12	13	29	33	26	26	30	46	17	21	15	17	10	10	22	22	21	34	28	42	23	22	13	11	11	16	34	27	29	17	18	24	18
Endogenous1	hsa-miR-590-3p	15	5	12	9	9	4	10	10	13	12	16	16	64	29	21	19	37	45	58	50	54	42	53	42	52	40	34	22	17	54	53	56	54	57	68	65	49	40	29	18	35	43	60	65	35	45	39	48
Endogenous1	hsa-miR-590-5p	25	22	18	22	13	22	24	13	22	24	18	17	88	44	32	60	57	90	89	99	114	139	100	101	106	57	57	43	38	77	98	93	123	135	113	102	78	57	38	35	41	94	120	129	82	74	91	96
Endogenous1	hsa-miR-591	6	8	6	10	6	5	6	4	5	4	8	2	29	14	9	11	7	29	31	22	16	24	36	14	19	19	22	18	9	28	25	25	37	20	24	32	19	18	15	7	17	16	29	24	21	16	27	21
Endogenous1	hsa-miR-592	31	31	16	38	14	20	22	17	19	19	25	21	34	17	25	19	21	31	31	30	26	26	35	28	19	22	10	13	18	29	38	27	31	39	36	34	31	18	12	13	12	38	29	34	17	23	34	20
Endogenous1	hsa-miR-593-3p	9	9	13	7	8	10	3	6	6	6	4	4	29	16	9	7	9	21	23	14	19	20	23	20	20	15	12	8	12	21	21	21	29	24	32	20	19	17	11	4	11	20	21	21	20	14	17	21
Endogenous1	hsa-miR-595	7	9	17	18	11	5	8	5	6	7	9	15	37	22	27	24	32	43	32	41	32	43	48	26	42	26	15	20	15	27	35	40	35	46	48	42	39	23	16	14	18	30	35	44	32	41	43	27
Endogenous1	hsa-miR-596	9	8	6	14	5	8	5	6	5	4	7	5	37	18	23	22	18	27	43	31	32	35	42	30	31	27	17	16	9	32	34	30	42	46	31	40	31	28	20	22	23	33	32	39	31	25	24	32
Endogenous1	hsa-miR-597	3	9	4	4	3	1	4	4	2	4	5	5	47	13	11	15	12	33	31	31	34	112	38	32	26	10	18	7	15	42	34	30	36	30	30	23	26	32	13	13	11	29	22	37	21	40	21	12
Endogenous1	hsa-miR-598	25	34	23	27	20	12	27	24	22	10	24	30	173	120	72	104	90	172	287	248	226	253	286	243	206	123	78	83	47	155	266	269	256	244	341	259	160	133	66	52	75	189	290	301	214	204	232	260
Endogenous1	hsa-miR-599	7	8	5	7	4	6	3	5	9	8	8	14	36	19	13	14	16	31	18	26	17	35	51	17	32	17	22	17	13	35	28	29	28	24	46	40	19	16	19	16	9	35	34	28	24	20	19	27
Endogenous1	hsa-miR-600	12	8	9	14	8	4	12	7	12	10	15	6	31	17	15	17	19	25	26	19	27	31	45	29	28	16	11	17	11	24	27	41	22	18	33	31	30	26	10	9	16	40	20	32	18	24	27	29
Endogenous1	hsa-miR-601	14	11	11	12	9	3	9	4	12	9	15	12	53	30	25	35	25	29	34	33	32	36	45	30	29	22	24	20	19	29	34	31	43	25	28	31	31	20	17	15	20	34	35	27	25	31	29	33
Endogenous1	hsa-miR-602	5	9	9	7	4	5	8	7	7	11	3	5	34	16	11	8	16	25	19	21	22	21	32	24	27	8	22	16	15	35	30	31	41	22	32	27	25	22	15	12	14	23	34	34	23	19	18	27
Endogenous1	hsa-miR-603	10	5	9	11	6	8	9	3	13	14	11	17	42	19	24	25	22	49	33	41	37	59	49	30	31	23	30	14	20	26	47	47	53	30	44	44	31	21	17	21	18	47	45	53	31	34	37	31
Endogenous1	hsa-miR-604	4	3	5	5	3	3	3	1	1	5	1	8	45	21	22	15	15	43	50	44	47	39	68	38	39	24	18	12	7	27	34	47	31	34	56	40	48	29	18	29	19	43	45	36	42	40	37	39
Endogenous1	hsa-miR-605	13	15	16	9	7	8	11	2	8	12	8	6	35	38	24	28	30	52	51	51	42	41	63	49	43	33	20	17	17	51	69	51	53	56	54	55	48	38	20	20	24	34	46	46	44	32	43	45
Endogenous1	hsa-miR-606	27	28	22	23	19	15	21	18	22	26	25	24	34	24	24	27	22	24	38	31	33	41	40	33	27	25	21	27	23	32	38	39	28	32	34	36	26	18	19	16	20	21	30	27	20	24	21	26
Endogenous1	hsa-miR-607	4	8	6	10	4	2	13	5	5	8	5	9	26	12	13	15	15	17	27	21	21	23	27	18	20	9	11	11	9	23	25	24	19	22	34	32	18	19	10	16	14	25	23	23	20	21	21	24
Endogenous1	hsa-miR-608	7	1	8	12	7	10	5	5	4	7	12	6	35	28	16	24	10	36	36	42	26	33	45	34	44	24	14	15	18	27	32	36	43	30	43	36	22	23	17	17	12	36	35	37	30	22	33	34
Endogenous1	hsa-miR-609	4	9	8	5	5	7	13	1	12	10	14	8	30	11	13	9	14	20	18	26	20	16	22	19	30	12	13	11	9	18	22	25	28	32	26	20	20	17	10	11	11	19	30	18	14	23	19	23
Endogenous1	hsa-miR-610	3	7	4	9	11	10	4	3	7	4	4	6	30	22	15	12	18	23	28	23	19	21	29	25	26	18	15	17	12	25	14	29	33	23	30	26	34	16	19	13	10	27	22	27	26	17	32	14
Endogenous1	hsa-miR-611	5	2	4	5	4	3	5	2	1	5	4	3	22	14	12	9	8	22	14	19	7	15	15	11	22	12	11	6	7	10	17	25	15	18	24	19	18	15	5	5	11	16	18	14	13	14	25	17
Endogenous1	hsa-miR-612	57	42	54	61	41	33	33	33	58	38	36	38	83	65	84	91	97	81	62	61	67	64	97	56	72	77	67	87	64	71	83	76	103	70	82	91	62	64	58	49	53	67	59	60	58	52	64	66
Endogenous1	hsa-miR-613	10	5	11	12	11	5	9	5	8	15	15	4	45	32	20	24	14	29	50	49	37	41	53	35	40	23	23	23	19	40	46	43	53	42	49	46	38	33	21	24	25	34	34	51	33	31	37	48
Endogenous1	hsa-miR-614	16	23	6	5	7	10	16	6	18	11	9	7	51	43	29	37	29	49	64	45	41	53	64	28	46	35	24	29	37	38	33	50	57	42	50	46	48	41	27	18	22	36	50	39	40	31	42	41
Endogenous1	hsa-miR-615-3p	1	2	1	6	2	3	5	5	3	6	2	4	29	15	16	16	9	11	24	25	26	25	31	20	16	13	15	14	15	21	16	31	22	22	27	24	16	21	14	7	20	24	14	24	25	18	17	14
Endogenous1	hsa-miR-615-5p	4	8	1	10	1	6	5	2	6	3	5	1	45	19	13	21	18	45	51	38	40	40	46	36	29	20	17	16	13	35	37	49	48	41	56	43	35	35	14	28	18	47	32	63	30	25	34	40
Endogenous1	hsa-miR-616-3p	2	6	6	6	4	3	4	4	5	4	6	4	24	17	13	4	15	27	42	38	28	33	48	22	33	18	14	15	16	31	23	26	44	30	31	31	21	22	24	18	17	27	33	35	17	26	27	33
Endogenous1	hsa-miR-617	5	5	7	10	9	8	5	7	6	6	10	8	36	20	13	13	13	29	31	39	26	50	45	35	30	11	20	17	12	37	30	41	47	45	45	45	34	28	20	20	22	30	36	40	34	30	33	27
Endogenous1	hsa-miR-618	10	10	5	8	14	5	8	7	10	9	9	10	48	28	20	33	26	34	39	31	32	25	34	34	33	25	24	19	18	17	44	35	41	35	46	41	28	20	18	18	17	19	22	44	22	26	24	29
Endogenous1	hsa-miR-619	12	4	1	7	4	5	2	4	6	7	7	5	26	8	11	15	14	20	35	24	32	24	27	23	29	13	10	18	13	26	22	25	38	27	40	26	22	19	16	15	14	25	17	20	18	16	33	18
Endogenous1	hsa-miR-620	1	6	3	4	1	2	4	3	6	9	5	6	29	17	12	15	10	20	42	30	31	28	33	21	26	15	14	17	14	35	35	19	34	28	37	30	34	20	14	12	17	25	37	34	22	23	36	22
Endogenous1	hsa-miR-621	4	3	8	6	7	6	9	6	3	3	7	5	37	23	17	15	13	41	39	28	34	37	40	32	33	28	25	22	13	39	35	48	49	30	46	54	29	21	21	26	23	33	33	45	27	36	45	33
Endogenous1	hsa-miR-622	14	16	10	15	12	7	8	6	14	12	15	7	41	34	33	34	46	52	53	40	47	48	68	39	37	22	24	20	22	42	39	42	41	43	57	41	36	14	26	20	22	40	34	39	19	27	32	38
Endogenous1	hsa-miR-623	7	2	2	5	2	1	5	3	1	3	5	4	25	9	8	13	14	29	20	15	15	18	41	15	17	10	10	7	8	19	25	15	19	27	20	22	20	15	10	11	7	17	14	12	13	13	25	18
Endogenous1	hsa-miR-624-3p	11	15	8	11	12	15	8	6	5	16	13	12	28	16	19	7	22	28	33	34	33	42	48	34	38	22	17	18	12	35	40	35	41	35	34	39	36	21	11	14	16	34	41	38	26	28	31	43
Endogenous1	hsa-miR-625-5p	13	11	7	14	3	3	11	8	8	11	11	7	48	25	21	21	10	16	39	20	33	32	34	18	23	11	25	16	15	23	28	36	44	26	31	25	27	25	17	10	12	22	23	27	22	22	20	20
Endogenous1	hsa-miR-626	8	9	6	7	6	9	1	6	18	11	6	7	72	37	31	20	25	65	82	74	59	52	91	56	78	30	25	32	26	69	76	94	74	90	94	76	61	31	34	22	32	60	65	82	53	47	70	73
Endogenous1	hsa-miR-627	19	9	12	18	17	12	12	11	18	17	10	8	85	53	35	50	43	67	73	54	73	93	70	48	68	40	48	27	40	65	70	67	68	79	71	76	61	36	33	44	44	58	43	49	43	53	40	51
Endogenous1	hsa-miR-628-3p	2	4	3	7	3	1	1	5	4	6	2	2	29	12	13	10	9	25	29	23	21	18	31	24	25	14	6	8	11	14	32	25	29	21	25	18	20	20	15	9	16	19	32	27	29	15	20	24
Endogenous1	hsa-miR-628-5p	11	6	9	11	7	8	7	15	12	11	13	15	36	31	8	21	24	47	31	31	36	43	27	20	19	25	20	18	18	40	47	37	44	35	46	35	25	25	20	25	16	36	43	35	37	29	33	32
Endogenous1	hsa-miR-629-5p	6	4	8	9	3	9	6	4	7	1	9	4	45	21	20	22	14	38	33	37	20	33	49	23	40	17	20	18	18	32	27	40	51	41	45	34	28	24	18	14	12	43	33	44	27	34	28	26
Endogenous1	hsa-miR-630	8	24	10	22	9	9	13	8	7	10	18	10	64	30	25	35	16	60	58	64	67	68	64	50	42	24	26	28	23	73	55	79	60	55	70	77	56	38	26	31	32	59	90	51	61	56	66	50
Endogenous1	hsa-miR-631	220	292	238	271	155	187	215	146	180	209	243	252	75	71	67	92	87	93	86	64	87	95	110	95	84	76	74	82	75	94	90	97	108	97	106	77	89	76	91	100	99	82	106	110	92	86	90	99
Endogenous1	hsa-miR-632	5	7	10	8	7	3	9	7	9	8	13	8	40	18	23	20	18	22	34	21	39	36	60	36	39	28	29	27	10	29	37	45	42	52	47	42	32	20	19	21	21	30	44	42	42	34	41	31
Endogenous1	hsa-miR-633	13	10	8	7	4	4	8	7	9	10	9	2	33	14	17	11	14	25	17	17	29	25	36	25	30	18	13	10	7	23	25	30	31	30	30	38	32	18	11	14	15	25	24	33	20	22	31	26
Endogenous1	hsa-miR-634	15	15	15	18	8	9	14	14	11	12	13	17	59	28	30	20	22	31	52	31	40	52	58	38	36	26	20	21	27	31	40	34	46	31	44	50	38	31	9	20	24	33	47	46	25	20	26	26
Endogenous1	hsa-miR-635	8	7	9	12	11	5	7	12	9	12	8	5	37	26	29	24	21	25	42	32	32	37	44	26	31	30	17	22	17	31	32	25	46	32	45	46	34	22	17	12	23	30	28	33	26	21	33	32
Endogenous1	hsa-miR-636	6	5	8	8	2	3	8	2	2	4	6	9	14	6	2	9	2	19	9	18	14	14	20	12	11	6	5	3	10	9	9	11	18	15	29	22	12	11	8	7	9	15	20	17	11	9	8	12
Endogenous1	hsa-miR-637	12	8	12	10	11	6	8	7	9	8	13	7	38	16	17	24	16	39	38	34	27	22	40	26	33	15	19	16	14	32	34	34	47	31	36	25	30	30	22	13	24	37	26	40	20	39	21	34
Endogenous1	hsa-miR-638	16	14	16	6	3	10	14	8	13	11	12	7	42	42	25	25	36	29	42	29	49	32	50	23	45	26	18	20	22	26	55	46	42	41	44	27	37	31	20	17	23	27	27	47	29	22	27	25
Endogenous1	hsa-miR-639	8	6	4	9	7	7	5	4	6	9	6	6	45	24	19	18	23	38	36	29	29	36	56	35	37	26	18	17	9	37	40	43	38	35	48	42	34	28	22	14	20	36	39	37	40	25	37	47
Endogenous1	hsa-miR-640	7	13	15	10	8	12	6	9	10	10	14	10	21	11	15	22	12	20	29	13	18	28	33	19	26	18	15	15	14	17	25	19	18	22	30	21	23	9	19	15	16	25	22	24	23	13	26	14
Endogenous1	hsa-miR-641	25	16	19	24	11	10	7	13	22	13	18	22	52	33	39	24	28	45	58	44	52	65	65	33	46	32	27	35	33	44	49	64	68	61	61	55	43	31	32	28	27	57	55	53	53	41	43	52
Endogenous1	hsa-miR-642a-5p	12	14	17	12	7	9	2	13	11	8	12	9	45	19	19	25	20	45	61	40	39	36	45	29	38	37	24	29	19	38	56	49	48	40	68	39	45	29	23	26	21	38	38	50	34	23	33	36
Endogenous1	hsa-miR-642b-3p	7	6	8	7	5	3	6	9	10	4	6	5	27	12	15	16	9	30	20	23	28	21	22	25	19	22	11	13	18	20	26	20	22	27	29	33	24	20	8	14	7	23	24	20	21	12	23	27
Endogenous1	hsa-miR-643	4	6	7	6	7	6	6	3	7	3	5	7	34	13	10	13	19	23	29	22	28	26	42	20	17	11	8	8	12	19	24	36	38	24	39	36	11	14	15	9	18	26	25	24	32	19	17	17
Endogenous1	hsa-miR-644a	4	5	3	5	6	5	5	3	6	8	8	3	40	11	14	11	14	23	34	24	14	43	41	22	17	9	16	18	11	29	17	32	31	27	25	24	22	16	16	9	19	31	29	25	17	21	19	35
Endogenous1	hsa-miR-645	2	6	5	8	4	8	3	3	3	6	11	8	16	12	13	7	18	16	27	19	17	22	28	18	21	20	14	12	4	18	25	20	22	19	23	23	21	17	13	12	7	16	16	14	22	19	14	22
Endogenous1	hsa-miR-646	10	10	10	11	12	5	9	10	11	11	20	6	48	42	39	35	31	53	77	52	48	44	54	50	50	31	27	35	22	36	73	58	64	40	49	64	35	43	45	13	28	52	69	47	52	34	42	42
Endogenous1	hsa-miR-647	7	2	3	4	5	3	4	2	4	4	3	2	28	19	17	11	22	31	38	37	39	32	50	26	29	19	17	19	15	23	49	44	32	28	46	40	46	21	25	13	18	37	35	41	31	20	26	30
Endogenous1	hsa-miR-648	7	12	14	17	13	11	14	8	15	8	12	9	31	16	6	9	14	32	30	25	20	32	27	19	34	14	10	12	21	29	41	40	22	23	45	43	30	22	16	14	21	31	27	29	23	18	28	28
Endogenous1	hsa-miR-649	13	11	10	7	5	8	3	4	12	13	7	10	23	15	5	13	8	25	26	32	19	27	31	18	27	7	8	10	6	17	32	26	29	26	35	23	16	19	12	7	7	24	30	30	21	28	27	14
Endogenous1	hsa-miR-650	26	18	15	21	18	18	15	14	12	19	13	18	31	9	22	12	14	28	43	32	24	22	34	22	22	10	12	12	12	26	14	28	17	22	37	22	35	13	16	15	12	19	20	38	21	13	25	22
Endogenous1	hsa-miR-651	10	4	4	10	4	12	11	5	8	8	1	6	42	26	18	20	30	34	35	42	42	37	54	39	46	22	20	13	21	44	44	42	58	45	71	37	61	36	24	16	18	38	35	44	40	34	36	36
Endogenous1	hsa-miR-652-3p	4	1	5	19	1	21	6	4	5	10	7	10	33	14	18	15	12	30	45	34	30	36	44	35	42	15	9	19	9	33	44	46	34	31	48	34	15	26	13	17	20	38	41	46	19	30	31	36
Endogenous1	hsa-miR-653	15	11	8	15	5	7	5	10	12	9	6	11	24	19	21	30	18	31	34	28	29	27	30	31	23	20	26	22	5	23	22	37	30	21	38	30	25	15	12	18	10	19	22	21	20	11	24	22
Endogenous1	hsa-miR-654-3p	12	11	13	20	7	11	13	8	17	17	8	9	23	18	19	19	22	20	27	32	23	19	21	21	25	20	12	14	10	19	24	20	22	30	30	26	24	10	11	9	12	18	21	18	12	15	12	14
Endogenous1	hsa-miR-654-5p	4	3	1	2	1	4	4	3	1	4	4	2	23	10	11	15	6	29	23	20	18	14	42	25	24	9	15	14	8	17	26	37	20	23	41	25	28	15	11	8	13	24	20	26	24	10	25	28
Endogenous1	hsa-miR-655	74	116	89	92	60	73	73	64	78	95	83	71	34	27	22	24	27	26	34	25	32	32	36	24	33	15	22	20	14	30	42	30	40	35	37	35	41	17	28	16	17	45	36	38	28	22	33	28
Endogenous1	hsa-miR-656	14	18	13	15	12	10	11	11	9	16	12	12	45	25	21	20	32	43	49	38	45	49	53	34	51	31	22	26	10	34	33	44	36	29	42	45	36	35	24	13	17	42	42	40	36	38	29	41
Endogenous1	hsa-miR-657	6	8	9	6	6	10	9	10	10	12	6	15	34	26	28	18	25	32	42	35	31	34	43	29	26	12	18	8	17	31	36	47	34	36	49	37	32	18	14	14	9	35	28	37	31	16	32	38
Endogenous1	hsa-miR-658	8	5	4	9	7	2	10	4	6	7	8	7	47	32	26	27	23	51	65	50	43	56	65	40	50	27	28	23	10	41	55	51	57	60	48	50	52	43	34	21	18	54	37	46	33	29	35	47
Endogenous1	hsa-miR-659-3p	13	10	7	14	7	8	10	5	4	7	9	7	46	36	37	34	30	33	52	43	33	34	56	38	32	27	29	28	31	40	36	42	53	48	46	44	44	25	34	22	20	29	39	40	25	34	29	39
Endogenous1	hsa-miR-660-5p	7	10	10	50	21	56	23	17	15	12	12	32	47	23	18	20	24	47	49	38	28	63	53	39	31	23	20	36	30	61	56	49	48	50	80	41	32	32	18	21	27	70	67	59	38	38	37	37
Endogenous1	hsa-miR-661	8	5	8	9	4	3	6	9	9	8	12	6	18	10	11	17	6	26	24	24	32	23	26	19	23	11	15	9	12	24	28	23	21	27	31	30	26	19	8	9	7	17	24	25	14	16	27	14
Endogenous1	hsa-miR-662	4	2	2	3	2	1	2	3	2	3	1	4	22	13	12	15	12	20	32	28	18	21	27	24	14	13	13	12	7	20	18	23	20	11	26	21	15	15	9	9	12	16	27	26	14	13	20	19
Endogenous1	hsa-miR-663a	7	7	7	11	7	4	13	1	6	7	4	2	39	18	22	28	14	38	39	44	43	53	46	43	51	26	14	14	17	39	44	36	64	40	48	57	34	26	20	20	31	37	42	51	41	26	32	35
Endogenous1	hsa-miR-663b	4	6	11	4	7	5	7	7	13	12	9	6	41	33	13	23	13	56	77	49	34	46	49	45	41	24	21	20	12	41	43	48	60	56	65	37	47	27	20	16	25	42	50	53	36	28	32	39
Endogenous1	hsa-miR-664-3p	7	4	1	10	4	9	4	8	8	11	3	6	39	17	17	28	18	45	50	35	34	40	46	37	26	18	16	14	11	39	41	53	43	37	42	48	32	28	21	16	17	31	32	43	31	19	37	33
Endogenous1	hsa-miR-665	7	2	6	12	8	6	3	6	1	7	10	11	26	17	19	8	9	25	31	24	27	35	35	28	17	20	7	8	8	17	33	25	36	28	30	22	30	14	15	5	10	27	31	31	22	19	18	20
Endogenous1	hsa-miR-668	9	14	6	13	8	7	11	8	13	11	9	12	40	18	23	36	22	31	48	40	36	39	56	41	48	19	19	10	12	41	40	36	48	46	37	44	38	29	18	16	21	39	37	25	32	35	30	29
Endogenous1	hsa-miR-670	9	13	7	14	5	6	6	3	9	8	5	8	45	24	19	19	20	36	37	31	40	40	58	43	33	15	16	16	20	44	49	43	52	59	53	39	38	29	24	27	18	35	42	59	43	20	36	42
Endogenous1	hsa-miR-671-3p	4	5	9	5	5	6	4	2	5	5	5	7	16	9	7	13	12	27	29	24	14	19	18	20	19	8	11	11	6	24	30	14	22	23	18	29	16	14	15	10	11	22	13	15	15	19	13	17
Endogenous1	hsa-miR-671-5p	12	6	5	7	4	3	8	8	7	6	3	9	36	24	21	28	24	41	30	33	24	31	29	21	28	22	17	23	23	15	19	26	29	27	32	30	28	15	18	14	17	33	26	22	25	21	20	28
Endogenous1	hsa-miR-675-5p	3	1	1	9	1	2	3	1	3	2	1	4	47	18	19	15	23	32	52	35	38	39	51	23	37	15	28	17	14	28	34	53	39	44	51	41	35	26	19	19	20	27	46	39	32	26	29	28
Endogenous1	hsa-miR-7-5p	9	14	16	13	13	14	8	15	10	14	11	12	66	40	35	44	29	51	55	52	54	57	72	47	54	28	36	31	40	40	62	52	41	35	55	49	53	43	24	29	30	58	60	43	39	34	49	31
Endogenous1	hsa-miR-708-5p	7	13	14	16	8	7	8	10	10	12	15	13	20	10	9	10	11	21	21	18	26	21	22	39	23	12	8	5	8	22	26	28	25	17	28	27	25	12	15	12	9	14	21	24	25	15	24	18
Endogenous1	hsa-miR-711	9	7	5	9	5	12	11	10	7	8	7	8	40	22	10	24	23	31	42	37	40	49	43	24	40	27	16	21	13	35	33	38	41	33	45	34	30	25	27	21	19	39	34	40	38	28	27	34
Endogenous1	hsa-miR-718	41	66	52	33	20	32	25	31	42	76	11	37	30	22	15	10	12	29	37	28	35	33	41	26	26	20	12	16	12	28	21	33	41	22	40	46	40	15	16	16	15	29	33	38	30	15	28	33
Endogenous1	hsa-miR-720	1	4	5	7	5	6	3	4	9	6	4	7	40	17	18	47	33	31	79	50	65	69	50	53	36	28	14	64	56	67	99	72	65	70	46	22	27	22	13	58	20	71	129	138	69	72	37	46
Endogenous1	hsa-miR-744-5p	11	11	6	9	10	4	6	7	10	11	14	7	27	17	26	21	15	26	40	38	30	43	51	33	32	24	11	11	23	30	43	58	42	30	53	55	30	23	15	18	21	26	32	36	30	28	26	33
Endogenous1	hsa-miR-758	20	14	13	17	8	9	4	19	12	14	11	10	48	26	26	29	28	40	54	31	34	37	39	40	38	39	16	13	23	28	32	43	41	31	40	33	30	19	24	14	21	27	37	22	31	24	26	37
Endogenous1	hsa-miR-759	14	15	9	18	12	16	14	11	12	14	14	14	66	43	29	26	27	48	56	42	62	46	80	51	42	38	37	22	21	40	55	52	84	53	74	50	39	43	24	33	28	48	44	57	34	35	31	46
Endogenous1	hsa-miR-760	3	4	1	6	2	3	2	2	3	5	7	3	38	20	12	9	15	31	25	33	26	17	36	16	30	13	12	12	10	30	33	29	35	31	28	31	22	19	14	9	12	26	30	33	21	29	28	32
Endogenous1	hsa-miR-761	19	17	16	16	10	17	16	11	24	23	21	20	105	82	46	70	61	131	145	110	139	113	146	112	119	70	61	56	38	94	113	135	115	129	143	130	124	82	52	39	56	123	120	141	100	107	134	118
Endogenous1	hsa-miR-762	11	17	18	31	14	13	13	8	19	17	17	18	57	40	29	47	40	52	62	44	39	50	49	33	46	39	25	35	35	32	51	62	62	36	54	49	40	27	21	15	31	52	35	29	19	31	50	36
Endogenous1	hsa-miR-764	7	3	5	5	2	5	4	2	3	6	9	5	37	27	19	23	15	40	38	38	45	42	57	33	33	21	22	19	12	34	38	29	46	36	60	36	34	31	27	26	29	25	48	47	26	29	41	36
Endogenous1	hsa-miR-765	12	14	9	18	13	8	13	4	11	14	12	7	20	15	16	17	13	12	31	20	23	26	25	19	22	10	11	8	11	22	31	18	26	30	38	18	31	21	16	8	9	31	26	28	20	17	23	19
Endogenous1	hsa-miR-766-3p	8	10	7	6	7	9	6	5	5	12	7	4	43	29	29	34	29	58	63	37	40	46	56	38	43	35	29	28	20	35	48	59	50	47	54	56	42	29	15	22	20	27	52	51	40	38	43	50
Endogenous1	hsa-miR-767-3p	13	11	14	14	6	16	14	13	10	12	7	13	46	42	29	44	29	47	52	45	36	55	48	27	34	28	23	23	11	17	41	41	42	33	52	34	44	37	24	16	19	29	38	33	25	24	33	35
Endogenous1	hsa-miR-767-5p	21	13	19	13	13	11	11	11	5	13	12	7	26	17	18	27	21	27	35	32	27	18	26	21	24	20	19	17	21	30	31	21	16	30	31	19	26	17	13	12	9	24	30	24	23	23	28	24
Endogenous1	hsa-miR-769-3p	11	11	7	7	7	7	9	4	5	14	13	8	40	16	21	17	16	43	35	41	24	38	53	40	43	28	19	21	15	26	59	45	52	37	36	45	47	24	17	21	23	32	41	47	31	25	42	46
Endogenous1	hsa-miR-769-5p	18	17	19	12	15	11	18	15	20	39	44	17	80	43	20	27	29	84	110	113	93	112	133	109	81	32	36	16	33	62	106	122	116	121	149	123	85	60	36	27	36	86	149	147	99	99	105	114
Endogenous1	hsa-miR-770-5p	26	18	21	25	17	9	18	12	21	27	18	20	63	36	49	41	37	49	66	47	40	57	56	57	61	37	45	36	31	45	43	51	55	37	55	52	50	38	19	42	33	50	47	57	35	36	44	31
Endogenous1	hsa-miR-802	14	22	14	18	16	15	20	15	15	21	16	22	28	22	17	17	13	30	25	24	19	22	30	24	22	18	18	20	15	21	31	26	31	21	29	19	16	19	14	12	11	28	27	29	8	22	14	18
Endogenous1	hsa-miR-873-5p	3	5	3	4	8	6	5	5	8	2	6	6	43	19	9	24	16	21	32	24	28	31	28	35	21	12	15	10	7	36	37	38	30	29	32	39	23	14	15	13	10	24	26	33	21	26	16	31
Endogenous1	hsa-miR-874	3	10	6	13	6	14	14	5	15	11	8	13	29	11	17	14	12	25	30	27	21	25	27	24	27	10	15	8	12	25	17	26	19	26	48	18	24	16	7	13	20	29	26	41	21	26	23	28
Endogenous1	hsa-miR-875-3p	20	19	15	22	19	15	18	14	15	16	15	14	25	6	9	10	14	14	30	18	13	25	32	13	17	15	10	5	12	22	18	27	26	16	27	25	21	15	6	6	10	18	14	27	20	13	20	19
Endogenous1	hsa-miR-875-5p	4	8	7	6	10	5	4	7	7	2	8	4	42	10	14	18	18	32	37	23	31	36	41	28	35	20	20	16	9	35	36	29	40	32	52	48	22	17	16	15	12	28	26	33	27	30	43	26
Endogenous1	hsa-miR-876-3p	6	3	6	3	3	3	6	4	6	6	4	6	54	19	19	14	24	36	50	38	44	47	72	37	37	25	20	18	19	52	43	55	47	63	75	57	40	37	16	29	21	43	53	59	50	29	42	42
Endogenous1	hsa-miR-876-5p	30	32	38	36	33	32	23	36	21	24	27	30	19	11	3	7	15	16	21	14	17	18	14	9	22	13	8	7	10	11	18	24	18	16	22	22	13	14	9	10	9	14	11	14	17	11	13	13
Endogenous1	hsa-miR-877-5p	6	4	8	5	6	4	10	6	5	7	10	7	32	16	11	10	15	42	26	30	26	33	37	26	24	13	19	18	13	29	21	35	29	26	45	32	24	17	19	9	9	29	23	24	14	23	28	26
Endogenous1	hsa-miR-885-3p	8	9	3	7	1	8	7	5	2	3	8	5	57	18	23	19	15	46	39	47	38	34	53	34	47	23	13	17	20	26	43	53	52	31	62	47	50	48	22	22	17	41	53	61	32	28	35	43
Endogenous1	hsa-miR-885-5p	10	12	15	9	9	13	9	18	8	18	4	12	24	23	21	26	17	37	42	29	37	20	31	16	35	18	25	18	20	27	36	33	42	38	41	39	33	25	17	14	13	32	22	21	21	15	25	16
Endogenous1	hsa-miR-887	8	12	13	9	6	7	10	9	7	3	4	10	30	11	9	15	11	26	23	21	34	22	33	28	25	18	21	15	11	19	25	39	30	28	41	33	21	11	8	8	7	21	22	28	23	22	25	28
Endogenous1	hsa-miR-888-5p	110	137	102	105	80	105	80	85	95	111	124	104	70	46	48	43	50	58	61	50	57	102	82	52	47	48	42	54	44	57	71	57	68	61	63	63	57	52	37	47	58	39	49	51	55	50	49	53
Endogenous1	hsa-miR-889	8	12	8	9	5	2	7	12	6	8	8	8	36	25	13	20	17	25	32	20	40	31	31	16	28	18	16	20	16	24	20	29	18	29	33	36	26	20	19	18	17	24	12	17	26	18	19	39
Endogenous1	hsa-miR-890	28	16	13	18	13	14	22	10	16	21	23	15	41	30	28	31	22	45	55	50	35	57	57	47	65	44	19	27	21	44	48	58	60	51	63	69	40	29	33	20	27	41	47	49	44	24	52	42
Endogenous1	hsa-miR-891a	43	49	46	56	25	31	35	25	19	38	46	34	68	35	31	29	35	56	72	71	46	58	69	63	57	33	40	40	29	51	78	53	88	66	67	57	69	46	40	29	30	62	48	72	61	51	58	57
Endogenous1	hsa-miR-891b	20	19	16	12	11	8	14	10	16	20	16	6	57	34	31	25	27	66	82	77	54	58	80	65	61	33	24	30	18	67	73	74	87	77	76	63	66	48	29	26	26	54	83	76	64	60	74	56
Endogenous1	hsa-miR-892a	16	28	18	24	11	19	15	24	25	19	19	17	36	27	27	32	24	34	41	30	32	32	32	35	29	27	23	31	24	26	25	26	34	30	39	32	35	28	24	18	23	24	38	28	30	15	23	34
Endogenous1	hsa-miR-892b	16	25	14	12	6	16	15	12	22	10	11	18	61	42	48	48	47	44	64	62	39	57	63	46	53	35	30	44	26	60	62	54	64	50	60	48	60	29	38	31	30	36	37	51	44	36	51	48
Endogenous1	hsa-miR-9-5p	3	6	3	10	5	3	5	5	5	6	5	7	46	24	29	15	18	29	37	32	33	37	44	22	33	18	17	15	14	24	33	31	33	32	43	42	32	17	22	18	18	22	25	36	26	25	25	35
Endogenous1	hsa-miR-920	1	2	5	8	4	2	5	5	6	7	4	4	36	20	24	20	14	44	41	44	38	35	56	31	47	17	23	22	11	33	42	43	37	48	55	43	34	26	23	11	18	34	41	34	19	23	29	21
Endogenous1	hsa-miR-921	18	8	16	16	6	5	13	7	13	9	9	13	24	15	8	16	19	26	20	30	25	21	28	19	24	19	17	8	12	36	22	26	26	23	44	27	24	18	7	11	13	23	23	28	24	14	29	28
Endogenous1	hsa-miR-922	4	5	4	5	2	3	5	2	8	2	1	3	54	36	27	27	29	42	62	49	52	59	61	44	47	30	25	27	19	43	64	44	45	56	56	62	40	39	22	26	24	51	44	47	37	27	48	55
Endogenous1	hsa-miR-924	32	38	60	387	69	299	142	110	30	142	32	146	25	22	23	15	12	34	38	37	29	26	43	29	30	22	19	16	19	23	36	39	42	41	46	23	33	30	20	23	28	33	39	33	35	21	22	31
Endogenous1	hsa-miR-92a-3p	2	2	2	3	2	5	2	1	2	6	3	5	34	17	20	32	17	48	58	43	39	62	57	53	43	26	12	45	47	102	61	51	64	44	55	56	37	23	20	48	47	130	121	94	36	64	60	45
Endogenous1	hsa-miR-92b-3p	11	4	2	11	11	15	11	6	8	14	11	13	43	12	14	13	15	20	35	32	28	29	35	29	25	12	15	18	14	23	34	30	31	26	29	25	26	25	12	16	15	26	23	32	22	31	27	19
Endogenous1	hsa-miR-93-5p	13	12	8	10	9	14	8	10	9	7	14	13	67	33	47	63	35	70	105	74	102	153	100	110	45	53	24	117	129	231	149	116	115	92	256	82	56	32	39	107	60	405	317	236	97	107	162	115
Endogenous1	hsa-miR-933	27	33	25	35	18	11	12	17	12	26	24	20	41	21	19	19	10	36	36	37	40	46	51	33	28	20	14	14	17	34	23	34	36	38	46	45	33	27	17	17	21	36	39	35	28	28	30	40
Endogenous1	hsa-miR-934	37	48	68	476	77	454	100	107	50	91	40	201	71	42	30	32	37	56	43	52	52	48	63	48	47	37	29	33	37	35	51	53	59	53	50	56	47	44	29	21	22	41	50	60	29	41	34	34
Endogenous1	hsa-miR-935	13	24	14	14	9	11	18	13	15	11	15	15	26	30	14	18	24	37	40	25	31	33	30	29	31	17	15	21	14	31	34	33	41	31	46	40	25	17	25	17	18	24	47	34	23	23	34	30
Endogenous1	hsa-miR-936	12	13	13	16	9	9	12	14	8	7	15	12	43	40	21	25	33	44	53	45	43	41	65	38	46	21	35	28	36	35	49	60	58	56	58	42	52	44	26	24	26	55	37	47	31	39	32	31
Endogenous1	hsa-miR-937	8	14	11	5	6	7	4	14	7	9	14	11	59	32	27	28	10	48	31	40	38	34	53	33	33	20	21	24	10	30	43	45	52	44	56	56	38	26	21	18	21	38	40	35	25	38	35	46
Endogenous1	hsa-miR-938	12	13	9	19	8	8	6	11	11	7	10	7	50	43	40	41	52	70	85	69	58	46	97	50	64	51	35	45	38	42	68	61	63	61	92	84	67	56	29	31	28	45	48	67	37	25	50	44
Endogenous1	hsa-miR-939	8	12	9	14	6	7	7	10	8	5	8	12	53	31	25	38	21	60	49	64	46	54	56	44	66	30	28	26	24	45	71	49	64	50	69	58	38	38	27	22	29	47	38	52	43	55	39	39
Endogenous1	hsa-miR-940	12	8	7	11	5	12	6	10	6	5	4	13	31	13	14	16	16	24	35	18	20	31	41	27	31	15	18	15	18	23	27	29	34	41	41	34	26	27	10	24	8	16	19	29	20	15	29	18
Endogenous1	hsa-miR-941	13	13	14	13	11	13	18	14	9	17	20	14	41	14	26	16	14	38	41	31	34	49	51	33	23	14	16	24	16	39	48	47	42	43	49	34	36	21	16	17	18	36	33	35	28	30	35	36
Endogenous1	hsa-miR-942	8	15	16	10	10	7	7	4	11	11	9	9	84	44	29	41	28	42	56	60	68	96	69	52	56	24	21	34	32	52	51	55	53	43	60	53	34	26	34	22	24	46	29	39	30	48	32	34
Endogenous1	hsa-miR-943	12	15	13	11	11	11	13	11	12	8	25	6	17	13	15	6	12	20	20	21	19	24	30	29	21	12	7	9	10	15	22	16	27	16	23	25	12	11	10	13	7	21	18	24	17	13	14	17
Endogenous1	hsa-miR-944	28	22	18	19	14	11	15	11	10	17	11	22	47	18	18	17	11	29	36	32	33	110	46	37	18	21	16	19	22	39	41	43	48	31	35	31	35	19	18	15	18	32	48	25	26	23	29	24
Endogenous1	hsa-miR-95	41	41	40	40	31	36	27	35	32	33	46	28	71	68	48	42	31	64	86	69	72	66	89	67	66	53	65	45	40	60	66	55	83	85	92	67	65	43	35	28	35	73	76	66	53	53	74	58
Endogenous1	hsa-miR-96-5p	7	7	7	14	8	10	6	12	9	7	9	14	42	21	22	18	18	40	43	36	33	41	48	28	40	25	13	17	15	34	28	34	60	26	43	24	32	19	22	12	17	40	38	40	25	28	43	33
Endogenous1	hsa-miR-98	15	18	14	18	7	11	6	14	9	18	14	10	34	27	20	24	33	43	40	34	36	39	36	36	33	27	17	41	24	34	53	45	42	39	39	41	28	28	13	20	16	32	62	40	32	23	33	37
Endogenous1	hsa-miR-99a-5p	12	11	12	14	13	12	13	9	12	13	16	13	45	14	14	11	16	31	44	52	29	35	44	28	35	22	15	17	13	40	39	33	36	34	36	41	32	25	25	12	18	30	23	40	30	29	33	33
Endogenous1	hsa-miR-99b-5p	5	11	8	7	5	6	9	5	4	12	6	4	51	23	21	32	27	53	73	51	53	55	81	62	59	26	37	21	25	44	59	70	79	76	75	66	50	45	27	32	27	50	65	68	50	56	69	49
[truncated: 3 more columns]
